# Supplementary material for: Conservation and divergence of expression of GA2-oxidase homeologs in apple (Malus x domestica Borkh.)
Source: Front Plant Sci. 2023 Apr 26;14:1117069. doi: 10.3389/fpls.2023.1117069 (PMC10169729; doi:10.3389/fpls.2023.1117069)
Supplement: Supplementary File 1 — Protein sequences from Arabidopsis, rice, pea and bean cataloged as “Gibberellin 2-beta-dioxygenase” in the ExPASy Enzyme Database (fasta formatted file). [file DataSheet_1.zip]

Archive with 18 entries (17 files):
- Datasheet 1/
- __MACOSX/._Datasheet 1
- Datasheet 1/Supplementary file 8.pdf
- __MACOSX/Datasheet 1/._Supplementary file 8.pdf
- Datasheet 1/Supplementary file 1.fasta
- __MACOSX/Datasheet 1/._Supplementary file 1.fasta
- Datasheet 1/Supplementary file 3.fasta
- __MACOSX/Datasheet 1/._Supplementary file 3.fasta
- Datasheet 1/Supplementary file 4.xlsx
- __MACOSX/Datasheet 1/._Supplementary file 4.xlsx
- Datasheet 1/Supplementary file 5.fasta
- __MACOSX/Datasheet 1/._Supplementary file 5.fasta
- Datasheet 1/Supplementary file 2.fasta
- __MACOSX/Datasheet 1/._Supplementary file 2.fasta
- Datasheet 1/Supplementary file 7.docx
- __MACOSX/Datasheet 1/._Supplementary file 7.docx
- Datasheet 1/Supplementary file 6.fasta
- __MACOSX/Datasheet 1/._Supplementary file 6.fasta
