# Supplementary material for: Conservation and divergence of expression of GA2-oxidase homeologs in apple (Malus x domestica Borkh.)
Source: Front Plant Sci. 2023 Apr 26;14:1117069. doi: 10.3389/fpls.2023.1117069 (PMC10169729; doi:10.3389/fpls.2023.1117069)
Supplement: Supplementary File 1 — Protein sequences from Arabidopsis, rice, pea and bean cataloged as “Gibberellin 2-beta-dioxygenase” in the ExPASy Enzyme Database (fasta formatted file). [file DataSheet_1.zip › Datasheet 1/Supplementary file 4.xlsx]

## Sheet: pfam domain_out
seq id	Blast Annotation	alignment start	alignment end	envelope start	envelope end	hmm acc	hmm name	hmm start	hmm end	hmm length	bit score	Individual E-value	Conditional E-value	database significant	outcompeted	clan
sp|O49561|G2OX8_ARATH Gibberellin 2-beta-dioxygenase 8 OS=Arabidopsis thaliana OX=3702 GN=GA2OX8 PE=1 SV=2		196	290	186	290	PF03171.20	2OG-FeII_Oxy	5	101	101	100.33	6.8e-29	7.6e-33	1	0	CL0029
sp|O49561|G2OX8_ARATH Gibberellin 2-beta-dioxygenase 8 OS=Arabidopsis thaliana OX=3702 GN=GA2OX8 PE=1 SV=2		42	140	42	156	PF14226.6	DIOX_N	1	98	118	65.42	7.4e-18	8.3e-22	1	0	CL0029
sp|O64692|G2OX3_ARATH Gibberellin 2-beta-dioxygenase 3 OS=Arabidopsis thaliana OX=3702 GN=GA2OX3 PE=2 SV=1		177	277	176	278	PF03171.20	2OG-FeII_Oxy	2	100	101	94.36	4.9e-27	5.5e-31	1	0	CL0029
sp|O64692|G2OX3_ARATH Gibberellin 2-beta-dioxygenase 3 OS=Arabidopsis thaliana OX=3702 GN=GA2OX3 PE=2 SV=1		27	94	27	127	PF14226.6	DIOX_N	1	76	118	49.24	7.6e-13	8.5e-17	1	0	CL0029
sp|Q5W726|G2OX1_ORYSJ Gibberellin 2-beta-dioxygenase 1 OS=Oryza sativa subsp. japonica OX=39947 GN=GA2OX1 PE=1 SV=1		191	320	190	321	PF03171.20	2OG-FeII_Oxy	2	100	101	65.19	6e-18	6.7e-22	1	0	CL0029
sp|Q5W726|G2OX1_ORYSJ Gibberellin 2-beta-dioxygenase 1 OS=Oryza sativa subsp. japonica OX=39947 GN=GA2OX1 PE=1 SV=1		40	103	36	117	PF14226.6	DIOX_N	4	69	118	33.85	4.5e-08	5.1e-12	1	0	CL0029
sp|Q5ZA21|G2OX2_ORYSJ Gibberellin 2-beta-dioxygenase 2 OS=Oryza sativa subsp. japonica OX=39947 GN=GA2OX2 PE=3 SV=1		188	305	187	306	PF03171.20	2OG-FeII_Oxy	2	100	101	72.12	4.2e-20	4.7e-24	1	0	CL0029
sp|Q5ZA21|G2OX2_ORYSJ Gibberellin 2-beta-dioxygenase 2 OS=Oryza sativa subsp. japonica OX=39947 GN=GA2OX2 PE=3 SV=1		34	104	34	133	PF14226.6	DIOX_N	1	75	118	38.38	1.8e-09	2e-13	1	0	CL0029
sp|Q7XP65|G2OX6_ORYSJ Gibberellin 2-beta-dioxygenase 6 OS=Oryza sativa subsp. japonica OX=39947 GN=GA2OX6 PE=1 SV=1		212	308	209	308	PF03171.20	2OG-FeII_Oxy	4	101	101	88.57	3.1e-25	3.5e-29	1	0	CL0029
sp|Q7XP65|G2OX6_ORYSJ Gibberellin 2-beta-dioxygenase 6 OS=Oryza sativa subsp. japonica OX=39947 GN=GA2OX6 PE=1 SV=1		50	144	50	152	PF14226.6	DIOX_N	1	95	118	63.52	2.9e-17	3.2e-21	1	0	CL0029
sp|Q8LEA2|G2OX1_ARATH Gibberellin 2-beta-dioxygenase 1 OS=Arabidopsis thaliana OX=3702 GN=GA2OX1 PE=2 SV=2		166	272	166	273	PF03171.20	2OG-FeII_Oxy	1	100	101	96.89	8e-28	9e-32	1	0	CL0029
sp|Q8LEA2|G2OX1_ARATH Gibberellin 2-beta-dioxygenase 1 OS=Arabidopsis thaliana OX=3702 GN=GA2OX1 PE=2 SV=2		18	101	18	115	PF14226.6	DIOX_N	1	95	118	54.63	1.6e-14	1.8e-18	1	0	CL0029
sp|Q8S0S6|G2OX3_ORYSJ Gibberellin 2-beta-dioxygenase 3 OS=Oryza sativa subsp. japonica OX=39947 GN=GA2OX3 PE=1 SV=1		175	276	174	278	PF03171.20	2OG-FeII_Oxy	2	99	101	79.03	2.9e-22	3.3e-26	1	0	CL0029
sp|Q8S0S6|G2OX3_ORYSJ Gibberellin 2-beta-dioxygenase 3 OS=Oryza sativa subsp. japonica OX=39947 GN=GA2OX3 PE=1 SV=1		28	85	28	113	PF14226.6	DIOX_N	1	65	118	43.6	4.3e-11	4.8e-15	1	0	CL0029
sp|Q9C6I4|G2OX7_ARATH Gibberellin 2-beta-dioxygenase 7 OS=Arabidopsis thaliana OX=3702 GN=GA2OX7 PE=1 SV=1		194	291	192	291	PF03171.20	2OG-FeII_Oxy	3	101	101	83.31	1.4e-23	1.5e-27	1	0	CL0029
sp|Q9C6I4|G2OX7_ARATH Gibberellin 2-beta-dioxygenase 7 OS=Arabidopsis thaliana OX=3702 GN=GA2OX7 PE=1 SV=1		40	137	40	154	PF14226.6	DIOX_N	1	95	118	59.2	6.3e-16	7e-20	1	0	CL0029
sp|Q9C7Z1|G2OX4_ARATH Gibberellin 2-beta-dioxygenase 4 OS=Arabidopsis thaliana OX=3702 GN=GA2OX4 PE=2 SV=1		158	268	157	269	PF03171.20	2OG-FeII_Oxy	2	100	101	81.69	4.4e-23	4.9e-27	1	0	CL0029
sp|Q9C7Z1|G2OX4_ARATH Gibberellin 2-beta-dioxygenase 4 OS=Arabidopsis thaliana OX=3702 GN=GA2OX4 PE=2 SV=1		15	92	15	133	PF14226.6	DIOX_N	1	81	118	63.06	4e-17	4.4e-21	1	0	CL0029
sp|Q9FZ21|G2OX6_ARATH Gibberellin 2-beta-dioxygenase 6 OS=Arabidopsis thaliana OX=3702 GN=GA2OX6 PE=2 SV=1		177	279	176	280	PF03171.20	2OG-FeII_Oxy	2	100	101	80.89	7.8e-23	8.7e-27	1	0	CL0029
sp|Q9FZ21|G2OX6_ARATH Gibberellin 2-beta-dioxygenase 6 OS=Arabidopsis thaliana OX=3702 GN=GA2OX6 PE=2 SV=1		25	93	24	135	PF14226.6	DIOX_N	2	73	118	58.57	9.8e-16	1.1e-19	1	0	CL0029
sp|Q9SQ80|G2OX1_PEA Gibberellin 2-beta-dioxygenase 1 OS=Pisum sativum OX=3888 GN=GA2OX1 PE=1 SV=1		173	276	172	276	PF03171.20	2OG-FeII_Oxy	2	101	101	88.69	2.9e-25	3.2e-29	1	0	CL0029
sp|Q9SQ80|G2OX1_PEA Gibberellin 2-beta-dioxygenase 1 OS=Pisum sativum OX=3888 GN=GA2OX1 PE=1 SV=1		27	94	27	125	PF14226.6	DIOX_N	1	76	118	55.92	6.5e-15	7.3e-19	1	0	CL0029
sp|Q9XFR9|G2OX2_ARATH Gibberellin 2-beta-dioxygenase 2 OS=Arabidopsis thaliana OX=3702 GN=GA2OX2 PE=2 SV=1		181	281	180	283	PF03171.20	2OG-FeII_Oxy	2	99	101	93.88	7e-27	7.8e-31	1	0	CL0029
sp|Q9XFR9|G2OX2_ARATH Gibberellin 2-beta-dioxygenase 2 OS=Arabidopsis thaliana OX=3702 GN=GA2OX2 PE=2 SV=1		31	124	24	139	PF14226.6	DIOX_N	1	104	118	48.45	1.3e-12	1.5e-16	1	0	CL0029
sp|Q9XG83|G2OX_PHACN Gibberellin 2-beta-dioxygenase OS=Phaseolus coccineus OX=3886 GN=GA2OX1 PE=2 SV=1		177	278	176	280	PF03171.20	2OG-FeII_Oxy	2	99	101	95.63	2e-27	2.2e-31	1	0	CL0029
sp|Q9XG83|G2OX_PHACN Gibberellin 2-beta-dioxygenase OS=Phaseolus coccineus OX=3886 GN=GA2OX1 PE=2 SV=1		27	113	27	130	PF14226.6	DIOX_N	1	97	118	49.06	8.7e-13	9.7e-17	1	0	CL0029
sp|Q9XHM5|G2OX2_PEA Gibberellin 2-beta-dioxygenase 2 OS=Pisum sativum OX=3888 GN=GA2OX2 PE=2 SV=1		172	284	171	285	PF03171.20	2OG-FeII_Oxy	2	100	101	91.14	5e-26	5.5e-30	1	0	CL0029
sp|Q9XHM5|G2OX2_PEA Gibberellin 2-beta-dioxygenase 2 OS=Pisum sativum OX=3888 GN=GA2OX2 PE=2 SV=1		20	93	20	111	PF14226.6	DIOX_N	1	78	118	51.73	1.3e-13	1.4e-17	1	0	CL0029
MD05G1283800	ATGA2OX2, GA2OX2	179	281	178	283	PF03171.20	2OG-FeII_Oxy	2	99	101	90.99	5.5e-26	6.2e-30	1	0	CL0029
MD05G1283800	ATGA2OX2, GA2OX2	29	116	29	133	PF14226.6	DIOX_N	1	98	118	55.24	1.1e-14	1.2e-18	1	0	CL0029
MD10G1194100	ATGA2OX1, GA2OX1	178	283	177	285	PF03171.20	2OG-FeII_Oxy	2	99	101	91.59	3.6e-26	4e-30	1	0	CL0029
MD10G1194100	ATGA2OX1, GA2OX1	28	115	28	126	PF14226.6	DIOX_N	1	98	118	54.83	1.4e-14	1.6e-18	1	0	CL0029
MD05G1207000	ATGA2OX1, GA2OX1	178	283	177	285	PF03171.20	2OG-FeII_Oxy	2	99	101	89.72	1.4e-25	1.5e-29	1	0	CL0029
MD05G1207000	ATGA2OX1, GA2OX1	28	117	28	129	PF14226.6	DIOX_N	1	100	118	55.66	7.8e-15	8.7e-19	1	0	CL0029
MD10G1262000	ATGA2OX2, GA2OX2	179	281	178	283	PF03171.20	2OG-FeII_Oxy	2	99	101	95.42	2.3e-27	2.6e-31	1	0	CL0029
MD10G1262000	ATGA2OX2, GA2OX2	29	90	29	126	PF14226.6	DIOX_N	1	69	118	53.22	4.5e-14	5e-18	1	0	CL0029
MD17G1279100	ATGA2OX4, ATGA2OX6, DTA1, GA2OX6	171	288	170	290	PF03171.20	2OG-FeII_Oxy	2	99	101	76.13	2.4e-21	2.6e-25	1	0	CL0029
MD17G1279100	ATGA2OX4, ATGA2OX6, DTA1, GA2OX6	19	81	19	112	PF14226.6	DIOX_N	1	66	118	61.97	8.7e-17	9.7e-21	1	0	CL0029
MD13G1148400	ATGA2OX4, ATGA2OX6, DTA1, GA2OX6	170	284	169	285	PF03171.20	2OG-FeII_Oxy	2	100	101	81.48	5.1e-23	5.7e-27	1	0	CL0029
MD13G1148400	ATGA2OX4, ATGA2OX6, DTA1, GA2OX6	19	90	19	109	PF14226.6	DIOX_N	1	76	118	63.27	3.4e-17	3.8e-21	1	0	CL0029
MD10G1314500	ATGA2OX8, GA2OX8	203	297	198	297	PF03171.20	2OG-FeII_Oxy	5	101	101	92.87	1.4e-26	1.6e-30	1	0	CL0029
MD10G1314500	ATGA2OX8, GA2OX8	44	142	44	159	PF14226.6	DIOX_N	1	96	118	58.68	9.1e-16	1e-19	1	0	CL0029
MD05G1341000	ATGA2OX8, GA2OX8	247	341	242	341	PF03171.20	2OG-FeII_Oxy	5	101	101	92.23	2.3e-26	2.5e-30	1	0	CL0029
MD05G1341000	ATGA2OX8, GA2OX8	88	188	88	203	PF14226.6	DIOX_N	1	98	118	55.04	1.2e-14	1.4e-18	1	0	CL0029
MD13G1008700	ATGA2OX8, GA2OX8	193	288	189	288	PF03171.20	2OG-FeII_Oxy	5	101	101	97.4	5.6e-28	6.2e-32	1	0	CL0029
MD13G1008700	ATGA2OX8, GA2OX8	37	134	37	147	PF14226.6	DIOX_N	1	98	118	59.57	4.8e-16	5.4e-20	1	0	CL0029
MD16G1006700	ATGA2OX8, GA2OX8	193	288	189	288	PF03171.20	2OG-FeII_Oxy	5	101	101	96.08	1.4e-27	1.6e-31	1	0	CL0029
MD16G1006700	ATGA2OX8, GA2OX8	37	134	37	147	PF14226.6	DIOX_N	1	98	118	61.86	9.4e-17	1e-20	1	0	CL0029
MD16G1148400	ATGA2OX4, ATGA2OX6, DTA1, GA2OX6	19	87	19	103	PF14226.6	DIOX_N	1	73	118	59.88	3.9e-16	4.3e-20	1	0	CL0029
MD16G1148400	ATGA2OX4, ATGA2OX6, DTA1, GA2OX6	170	256	169	260	PF03171.20	2OG-FeII_Oxy	2	70	101	44.21	2.1e-11	2.3e-15	1	0	CL0029
MD05G1074200	2-oxoglutarate (2OG) and Fe(II)-dependent oxygenase superfamily protein	173	271	171	272	PF03171.20	2OG-FeII_Oxy	3	100	101	99.09	1.7e-28	5.6e-32	1	0	CL0029
MD05G1074200	2-oxoglutarate (2OG) and Fe(II)-dependent oxygenase superfamily protein	310	389	302	389	PF03171.20	2OG-FeII_Oxy	43	101	101	36.07	7.1e-09	2.4e-12	1	0	CL0029
MD05G1074200	2-oxoglutarate (2OG) and Fe(II)-dependent oxygenase superfamily protein	26	73	26	76	PF14226.6	DIOX_N	1	42	118	35.88	1.1e-08	3.6e-12	1	0	CL0029
MD05G1074200	2-oxoglutarate (2OG) and Fe(II)-dependent oxygenase superfamily protein	443	540	443	575	PF12697.7	Abhydrolase_6	1	95	220	47.64	3e-12	9.9e-16	1	0	CL0028
MD05G1074200	2-oxoglutarate (2OG) and Fe(II)-dependent oxygenase superfamily protein	442	543	441	557	PF00561.20	Abhydrolase_1	2	107	257	34.44	1.7e-08	5.7e-12	1	1	CL0028
MD05G1074200	2-oxoglutarate (2OG) and Fe(II)-dependent oxygenase superfamily protein	443	548	439	572	PF12146.8	Hydrolase_4	7	117	239	30.52	2e-07	6.7e-11	1	1	CL0028
MD05G1074200	2-oxoglutarate (2OG) and Fe(II)-dependent oxygenase superfamily protein	488	540	471	576	PF06821.13	Ser_hydrolase	36	89	171	21.94	0.00012	4.2e-08	1	1	CL0028
MD09G1286800	ATGA2OX4, ATGA2OX6, DTA1, GA2OX6	51	164	50	166	PF03171.20	2OG-FeII_Oxy	2	99	101	78.71	3.7e-22	2.1e-26	1	0	CL0029
MD13G1170400	LATERAL BRANCHING OXIDOREDUCTASE 1, LBO1, encodes an oxidoreductase-like enzyme of the 2-oxoglutarate and Fe(II)-dependent dioxygenase superfamily	52	163	52	164	PF14226.6	DIOX_N	1	117	118	99.9	1.5e-28	1.7e-32	1	0	CL0029
MD13G1170400	LATERAL BRANCHING OXIDOREDUCTASE 1, LBO1, encodes an oxidoreductase-like enzyme of the 2-oxoglutarate and Fe(II)-dependent dioxygenase superfamily	210	309	208	309	PF03171.20	2OG-FeII_Oxy	3	101	101	87.72	5.8e-25	6.5e-29	1	0	CL0029
MD07G1299900	DMR6	190	288	188	288	PF03171.20	2OG-FeII_Oxy	3	101	101	98.03	3.6e-28	4e-32	1	0	CL0029
MD07G1299900	DMR6	38	142	38	146	PF14226.6	DIOX_N	1	116	118	97.08	1.1e-27	1.3e-31	1	0	CL0029
MD01G1228800	DMR6	190	288	188	288	PF03171.20	2OG-FeII_Oxy	3	101	101	99.76	1e-28	1.1e-32	1	0	CL0029
MD01G1228800	DMR6	38	142	38	146	PF14226.6	DIOX_N	1	116	118	95	5e-27	5.6e-31	1	0	CL0029
MD17G1199100	GA4, ATGA3OX1, GA3OX1	210	305	207	306	PF03171.20	2OG-FeII_Oxy	5	100	101	97.57	4.9e-28	5.5e-32	1	0	CL0029
MD17G1199100	GA4, ATGA3OX1, GA3OX1	55	156	55	157	PF14226.6	DIOX_N	1	117	118	72.41	5e-20	5.6e-24	1	0	CL0029
MD05G1074000	2-oxoglutarate (2OG) and Fe(II)-dependent oxygenase superfamily protein	26	152	26	153	PF14226.6	DIOX_N	1	117	118	115.05	3e-33	3.4e-37	1	0	CL0029
MD05G1074000	2-oxoglutarate (2OG) and Fe(II)-dependent oxygenase superfamily protein	199	298	197	298	PF03171.20	2OG-FeII_Oxy	3	101	101	100.03	8.4e-29	9.4e-33	1	0	CL0029
MD01G1090000	DLO2, DMR6-LIKE OXYGENASE 2,2-oxoglutarate (2OG) and Fe(II)-dependent oxygenase superfamily protein	194	291	192	291	PF03171.20	2OG-FeII_Oxy	3	101	101	104.94	2.5e-30	2.8e-34	1	0	CL0029
MD01G1090000	DLO2, DMR6-LIKE OXYGENASE 2,2-oxoglutarate (2OG) and Fe(II)-dependent oxygenase superfamily protein	39	147	39	151	PF14226.6	DIOX_N	1	117	118	88.81	4.1e-25	4.6e-29	1	0	CL0029
MD10G1088100	2-oxoglutarate (2OG) and Fe(II)-dependent oxygenase superfamily protein	212	311	210	311	PF03171.20	2OG-FeII_Oxy	3	101	101	108.03	2.7e-31	3e-35	1	0	CL0029
MD10G1088100	2-oxoglutarate (2OG) and Fe(II)-dependent oxygenase superfamily protein	29	164	29	165	PF14226.6	DIOX_N	1	117	118	100.36	1.1e-28	1.2e-32	1	0	CL0029
MD06G1038700	SRG1, ATSRG1	55	161	55	163	PF14226.6	DIOX_N	1	116	118	97.32	9.5e-28	1.1e-31	1	0	CL0029
MD06G1038700	SRG1, ATSRG1	211	307	207	307	PF03171.20	2OG-FeII_Oxy	5	101	101	92.97	1.3e-26	1.5e-30	1	0	CL0029
MD14G1207600	2-oxoglutarate (2OG) and Fe(II)-dependent oxygenase superfamily protein	26	152	26	153	PF14226.6	DIOX_N	1	117	118	110.71	6.7e-32	7.5e-36	1	0	CL0029
MD14G1207600	2-oxoglutarate (2OG) and Fe(II)-dependent oxygenase superfamily protein	199	298	197	298	PF03171.20	2OG-FeII_Oxy	3	101	101	102.59	1.3e-29	1.5e-33	1	0	CL0029
MD16G1172000	LATERAL BRANCHING OXIDOREDUCTASE 1, LBO1, encodes an oxidoreductase-like enzyme of the 2-oxoglutarate and Fe(II)-dependent dioxygenase superfamily	52	163	52	164	PF14226.6	DIOX_N	1	117	118	93.44	1.5e-26	1.7e-30	1	0	CL0029
MD16G1172000	LATERAL BRANCHING OXIDOREDUCTASE 1, LBO1, encodes an oxidoreductase-like enzyme of the 2-oxoglutarate and Fe(II)-dependent dioxygenase superfamily	210	309	208	309	PF03171.20	2OG-FeII_Oxy	3	101	101	88.63	3e-25	3.4e-29	1	0	CL0029
MD04G1132400	LATERAL BRANCHING OXIDOREDUCTASE 1, LBO1, encodes an oxidoreductase-like enzyme of the 2-oxoglutarate and Fe(II)-dependent dioxygenase superfamily	46	152	46	154	PF14226.6	DIOX_N	1	116	118	105.1	3.7e-30	4.1e-34	1	0	CL0029
MD04G1132400	LATERAL BRANCHING OXIDOREDUCTASE 1, LBO1, encodes an oxidoreductase-like enzyme of the 2-oxoglutarate and Fe(II)-dependent dioxygenase superfamily	200	297	198	298	PF03171.20	2OG-FeII_Oxy	3	100	101	97.52	5.1e-28	5.7e-32	1	0	CL0029
MD11G1272400	SRG1, ATSRG1	59	159	59	171	PF14226.6	DIOX_N	1	100	118	102.53	2.3e-29	2.6e-33	1	0	CL0029
MD11G1272400	SRG1, ATSRG1	218	315	216	315	PF03171.20	2OG-FeII_Oxy	4	101	101	97.25	6.2e-28	6.9e-32	1	0	CL0029
MD11G1272000	SRG1, ATSRG1	215	313	213	313	PF03171.20	2OG-FeII_Oxy	3	101	101	96.35	1.2e-27	1.3e-31	1	0	CL0029
MD11G1272000	SRG1, ATSRG1	57	157	57	169	PF14226.6	DIOX_N	1	100	118	91.03	8.5e-26	9.5e-30	1	0	CL0029
MD15G1353800	FLS1	202	295	197	295	PF03171.20	2OG-FeII_Oxy	7	101	101	86.84	1.1e-24	1.2e-28	1	0	CL0029
MD15G1353800	FLS1	43	149	43	151	PF14226.6	DIOX_N	1	117	118	83.7	1.6e-23	1.8e-27	1	0	CL0029
MD03G1251500	SRG1, ATSRG1	70	180	70	182	PF14226.6	DIOX_N	1	116	118	94.78	5.8e-27	6.5e-31	1	0	CL0029
MD03G1251500	SRG1, ATSRG1	229	326	227	326	PF03171.20	2OG-FeII_Oxy	4	101	101	91.1	5.1e-26	5.7e-30	1	0	CL0029
MD09G1217400	GA4, ATGA3OX1, GA3OX1	210	305	207	306	PF03171.20	2OG-FeII_Oxy	5	100	101	96.05	1.5e-27	1.6e-31	1	0	CL0029
MD09G1217400	GA4, ATGA3OX1, GA3OX1	55	156	55	157	PF14226.6	DIOX_N	1	117	118	68.9	6.1e-19	6.9e-23	1	0	CL0029
MD11G1271400	SRG1, ATSRG1	212	310	210	310	PF03171.20	2OG-FeII_Oxy	3	101	101	97.14	6.7e-28	7.5e-32	1	0	CL0029
MD11G1271400	SRG1, ATSRG1	54	154	54	166	PF14226.6	DIOX_N	1	100	118	92.93	2.2e-26	2.4e-30	1	0	CL0029
MD04G1154400	jox1 JASMONIC ACID OXIDASE 1, JOX1, One of 4 paralogs encoding a 2-oxoglutarate/Fe(II)-dependent oxygenases that hydroxylates JA to 12-OH-JA.	52	163	52	164	PF14226.6	DIOX_N	1	117	118	112.23	2.3e-32	2.5e-36	1	0	CL0029
MD04G1154400	jox1 JASMONIC ACID OXIDASE 1, JOX1, One of 4 paralogs encoding a 2-oxoglutarate/Fe(II)-dependent oxygenases that hydroxylates JA to 12-OH-JA.	213	311	211	311	PF03171.20	2OG-FeII_Oxy	3	101	101	95.53	2.1e-27	2.4e-31	1	0	CL0029
MD01G1153600	JOX2,Encodes a protein with similarity to flavonol synthases that is involved in the detoxifcation polycyclic aromatic hydrocarbons.One of 4 paralogs encoding a 2-oxoglutarate/Fe(II)-dependent oxygenases that hydroxylates JA to 12-OH-JA.	49	160	49	161	PF14226.6	DIOX_N	1	117	118	108.62	3e-31	3.3e-35	1	0	CL0029
MD01G1153600	JOX2,Encodes a protein with similarity to flavonol synthases that is involved in the detoxifcation polycyclic aromatic hydrocarbons.One of 4 paralogs encoding a 2-oxoglutarate/Fe(II)-dependent oxygenases that hydroxylates JA to 12-OH-JA.	209	307	207	307	PF03171.20	2OG-FeII_Oxy	3	101	101	93.6	8.5e-27	9.5e-31	1	0	CL0029
MD15G1145200	ATGA3OX3, GA3OX3	213	309	209	309	PF03171.20	2OG-FeII_Oxy	5	101	101	85.65	2.5e-24	2.8e-28	1	0	CL0029
MD15G1145200	ATGA3OX3, GA3OX3	59	159	59	164	PF14226.6	DIOX_N	1	116	118	69.72	3.4e-19	3.8e-23	1	0	CL0029
MD14G1141200	DLO2, DMR6-LIKE OXYGENASE 2,2-oxoglutarate (2OG) and Fe(II)-dependent oxygenase superfamily protein	199	296	197	296	PF03171.20	2OG-FeII_Oxy	3	101	101	110.92	3.4e-32	3.8e-36	1	0	CL0029
MD14G1141200	DLO2, DMR6-LIKE OXYGENASE 2,2-oxoglutarate (2OG) and Fe(II)-dependent oxygenase superfamily protein	44	151	44	156	PF14226.6	DIOX_N	1	116	118	90.64	1.1e-25	1.2e-29	1	0	CL0029
MD11G1272500	SRG1, ATSRG1	220	317	218	317	PF03171.20	2OG-FeII_Oxy	4	101	101	92.46	1.9e-26	2.2e-30	1	0	CL0029
MD11G1272500	SRG1, ATSRG1	61	171	61	173	PF14226.6	DIOX_N	1	116	118	90.34	1.4e-25	1.6e-29	1	0	CL0029
MD07G1222600	JOX2,Encodes a protein with similarity to flavonol synthases that is involved in the detoxifcation polycyclic aromatic hydrocarbons.One of 4 paralogs encoding a 2-oxoglutarate/Fe(II)-dependent oxygenases that hydroxylates JA to 12-OH-JA.	49	160	49	161	PF14226.6	DIOX_N	1	117	118	106.61	1.3e-30	1.4e-34	1	0	CL0029
MD07G1222600	JOX2,Encodes a protein with similarity to flavonol synthases that is involved in the detoxifcation polycyclic aromatic hydrocarbons.One of 4 paralogs encoding a 2-oxoglutarate/Fe(II)-dependent oxygenases that hydroxylates JA to 12-OH-JA.	209	307	207	307	PF03171.20	2OG-FeII_Oxy	3	101	101	94.01	6.4e-27	7.1e-31	1	0	CL0029
MD01G1192100	GA20OX2, AT2353, ATGA20OX2	235	333	234	333	PF03171.20	2OG-FeII_Oxy	2	101	101	95.69	1.9e-27	2.1e-31	1	0	CL0029
MD01G1192100	GA20OX2, AT2353, ATGA20OX2	71	174	71	189	PF14226.6	DIOX_N	1	102	118	84.51	8.9e-24	1e-27	1	0	CL0029
MD12G1145100	LATERAL BRANCHING OXIDOREDUCTASE 1, LBO1, encodes an oxidoreductase-like enzyme of the 2-oxoglutarate and Fe(II)-dependent dioxygenase superfamily	45	150	45	152	PF14226.6	DIOX_N	1	116	118	97.24	1e-27	1.1e-31	1	0	CL0029
MD12G1145100	LATERAL BRANCHING OXIDOREDUCTASE 1, LBO1, encodes an oxidoreductase-like enzyme of the 2-oxoglutarate and Fe(II)-dependent dioxygenase superfamily	199	296	197	296	PF03171.20	2OG-FeII_Oxy	4	101	101	91.77	3.2e-26	3.5e-30	1	0	CL0029
MD03G1210700	ATGA2OX8, GA2OX8	40	140	40	155	PF14226.6	DIOX_N	1	99	118	64.18	1.8e-17	2e-21	1	0	CL0029
MD03G1210700	ATGA2OX8, GA2OX8	195	258	192	266	PF03171.20	2OG-FeII_Oxy	5	68	101	55.4	6.8e-15	7.6e-19	1	0	CL0029
MD06G1124100	DLO2, DMR6-LIKE OXYGENASE 2,2-oxoglutarate (2OG) and Fe(II)-dependent oxygenase superfamily protein	226	323	224	323	PF03171.20	2OG-FeII_Oxy	3	101	101	110.22	5.6e-32	6.3e-36	1	0	CL0029
MD06G1124100	DLO2, DMR6-LIKE OXYGENASE 2,2-oxoglutarate (2OG) and Fe(II)-dependent oxygenase superfamily protein	71	178	71	183	PF14226.6	DIOX_N	1	116	118	87.54	1e-24	1.1e-28	1	0	CL0029
MD00G1003600	GA20OX2, AT2353, ATGA20OX2	235	333	234	333	PF03171.20	2OG-FeII_Oxy	2	101	101	94.07	6.1e-27	6.8e-31	1	0	CL0029
MD00G1003600	GA20OX2, AT2353, ATGA20OX2	73	174	71	186	PF14226.6	DIOX_N	3	102	118	77.68	1.2e-21	1.3e-25	1	0	CL0029
MD12G1168100	JOX2,Encodes a protein with similarity to flavonol synthases that is involved in the detoxifcation polycyclic aromatic hydrocarbons.One of 4 paralogs encoding a 2-oxoglutarate/Fe(II)-dependent oxygenases that hydroxylates JA to 12-OH-JA.	52	163	52	164	PF14226.6	DIOX_N	1	117	118	104.73	4.8e-30	5.4e-34	1	0	CL0029
MD12G1168100	JOX2,Encodes a protein with similarity to flavonol synthases that is involved in the detoxifcation polycyclic aromatic hydrocarbons.One of 4 paralogs encoding a 2-oxoglutarate/Fe(II)-dependent oxygenases that hydroxylates JA to 12-OH-JA.	213	311	211	311	PF03171.20	2OG-FeII_Oxy	3	101	101	95.43	2.3e-27	2.6e-31	1	0	CL0029
MD14G1141000	DLO2, DMR6-LIKE OXYGENASE 2,2-oxoglutarate (2OG) and Fe(II)-dependent oxygenase superfamily protein	199	296	197	296	PF03171.20	2OG-FeII_Oxy	3	101	101	110.26	5.5e-32	6.1e-36	1	0	CL0029
MD14G1141000	DLO2, DMR6-LIKE OXYGENASE 2,2-oxoglutarate (2OG) and Fe(II)-dependent oxygenase superfamily protein	44	151	44	156	PF14226.6	DIOX_N	1	116	118	84.62	8.2e-24	9.2e-28	1	0	CL0029
MD05G1292600	SRG1, ATSRG1	58	157	58	172	PF14226.6	DIOX_N	1	100	118	88.72	4.4e-25	4.9e-29	1	0	CL0029
MD05G1292600	SRG1, ATSRG1	217	314	213	314	PF03171.20	2OG-FeII_Oxy	4	101	101	84.09	7.8e-24	8.7e-28	1	0	CL0029
MD02G1198000	GA5, GA20OX1, AT2301, ATGA20OX1	222	320	221	320	PF03171.20	2OG-FeII_Oxy	2	101	101	94.76	3.7e-27	4.1e-31	1	0	CL0029
MD02G1198000	GA5, GA20OX1, AT2301, ATGA20OX1	61	164	60	177	PF14226.6	DIOX_N	2	103	118	70.37	2.2e-19	2.4e-23	1	0	CL0029
MD10G1268500	2-oxoglutarate (2OG) and Fe(II)-dependent oxygenase superfamily protein	57	156	57	171	PF14226.6	DIOX_N	1	100	118	88.04	7.2e-25	8e-29	1	0	CL0029
MD10G1268500	2-oxoglutarate (2OG) and Fe(II)-dependent oxygenase superfamily protein	216	310	212	312	PF03171.20	2OG-FeII_Oxy	4	99	101	85.17	3.6e-24	4e-28	1	0	CL0029
MD05G1292700	2-oxoglutarate (2OG) and Fe(II)-dependent oxygenase superfamily protein	58	157	58	172	PF14226.6	DIOX_N	1	100	118	84.95	6.5e-24	7.3e-28	1	0	CL0029
MD05G1292700	2-oxoglutarate (2OG) and Fe(II)-dependent oxygenase superfamily protein	217	314	213	314	PF03171.20	2OG-FeII_Oxy	4	101	101	83.45	1.2e-23	1.4e-27	1	0	CL0029
MD15G1313900	F6'H1,Encodes a Fe(II)- and 2-oxoglutarate-dependent dioxygenase family gene F6'H1. Mutations in this gene compromise iron uptake and the production of fluorescent phenolics involved in Fe uptake.	219	314	215	314	PF03171.20	2OG-FeII_Oxy	7	101	101	92.41	2e-26	2.2e-30	1	0	CL0029
MD15G1313900	F6'H1,Encodes a Fe(II)- and 2-oxoglutarate-dependent dioxygenase family gene F6'H1. Mutations in this gene compromise iron uptake and the production of fluorescent phenolics involved in Fe uptake.	64	162	64	173	PF14226.6	DIOX_N	1	102	118	84.63	8.2e-24	9.1e-28	1	0	CL0029
MD11G1071600	2-oxoglutarate (2OG) and Fe(II)-dependent oxygenase superfamily protein; ATGA2OX9	225	321	219	321	PF03171.20	2OG-FeII_Oxy	6	101	101	92.86	1.4e-26	1.6e-30	1	0	CL0029
MD11G1071600	2-oxoglutarate (2OG) and Fe(II)-dependent oxygenase superfamily protein; ATGA2OX9	71	133	59	177	PF14226.6	DIOX_N	15	76	118	43.39	5e-11	5.6e-15	1	0	CL0029
MD08G1138400	GA4, ATGA3OX1, GA3OX1	204	300	201	300	PF03171.20	2OG-FeII_Oxy	4	101	101	89.57	1.5e-25	1.7e-29	1	0	CL0029
MD08G1138400	GA4, ATGA3OX1, GA3OX1	51	151	51	152	PF14226.6	DIOX_N	1	117	118	58.21	1.3e-15	1.4e-19	1	0	CL0029
MD02G1263100	GA4, ATGA3OX1, GA3OX1	241	334	235	335	PF03171.20	2OG-FeII_Oxy	6	100	101	91.39	4.2e-26	4.6e-30	1	0	CL0029
MD02G1263100	GA4, ATGA3OX1, GA3OX1	84	185	84	186	PF14226.6	DIOX_N	1	117	118	73.33	2.6e-20	2.9e-24	1	0	CL0029
MD07G1074700	GERMINATION INSENSITIVE TO ABA MUTANT 2, GIM2,2-oxoglutarate-dependent dioxygenase involved in GA metabolism	326	420	323	421	PF03171.20	2OG-FeII_Oxy	4	99	101	102.31	1.7e-29	1.8e-33	1	0	CL0029
MD07G1074700	GERMINATION INSENSITIVE TO ABA MUTANT 2, GIM2,2-oxoglutarate-dependent dioxygenase involved in GA metabolism	163	264	163	274	PF14226.6	DIOX_N	1	103	118	92.1	4e-26	4.4e-30	1	0	CL0029
MD03G1066600	2-oxoglutarate (2OG) and Fe(II)-dependent oxygenase superfamily protein; ATGA2OX9	224	320	218	320	PF03171.20	2OG-FeII_Oxy	6	101	101	94.34	5e-27	5.6e-31	1	0	CL0029
MD03G1066600	2-oxoglutarate (2OG) and Fe(II)-dependent oxygenase superfamily protein; ATGA2OX9	76	132	60	165	PF14226.6	DIOX_N	20	75	118	46.06	7.4e-12	8.3e-16	1	0	CL0029
MD12G1103300	GERMINATION INSENSITIVE TO ABA MUTANT 2, GIM2,2-oxoglutarate-dependent dioxygenase involved in GA metabolism	279	373	276	375	PF03171.20	2OG-FeII_Oxy	4	99	101	104.98	2.4e-30	2.7e-34	1	0	CL0029
MD12G1103300	GERMINATION INSENSITIVE TO ABA MUTANT 2, GIM2,2-oxoglutarate-dependent dioxygenase involved in GA metabolism	115	215	115	226	PF14226.6	DIOX_N	1	102	118	92.15	3.8e-26	4.3e-30	1	0	CL0029
MD07G1054800	GA4, ATGA3OX1, GA3OX1	211	312	208	312	PF03171.20	2OG-FeII_Oxy	5	101	101	87.1	9e-25	1e-28	1	0	CL0029
MD07G1054800	GA4, ATGA3OX1, GA3OX1	56	145	56	158	PF14226.6	DIOX_N	1	97	118	68.75	6.9e-19	7.7e-23	1	0	CL0029
MD08G1163300	2-oxoglutarate (2OG) and Fe(II)-dependent oxygenase superfamily protein	41	151	41	170	PF14226.6	DIOX_N	1	101	118	96.43	1.8e-27	2e-31	1	0	CL0029
MD08G1163300	2-oxoglutarate (2OG) and Fe(II)-dependent oxygenase superfamily protein	219	315	215	315	PF03171.20	2OG-FeII_Oxy	6	101	101	93.77	7.5e-27	8.4e-31	1	0	CL0029
MD02G1263200	GA4H, ATGA3OX2, GA3OX2	212	311	206	312	PF03171.20	2OG-FeII_Oxy	5	100	101	84.83	4.6e-24	5.1e-28	1	0	CL0029
MD02G1263200	GA4H, ATGA3OX2, GA3OX2	56	156	56	158	PF14226.6	DIOX_N	1	116	118	69.82	3.2e-19	3.6e-23	1	0	CL0029
MD15G1116300	GA4, ATGA3OX1, GA3OX1	204	300	201	300	PF03171.20	2OG-FeII_Oxy	4	101	101	90.44	8.2e-26	9.2e-30	1	0	CL0029
MD15G1116300	GA4, ATGA3OX1, GA3OX1	51	151	51	152	PF14226.6	DIOX_N	1	117	118	56.36	4.8e-15	5.3e-19	1	0	CL0029
MD08G1160900	ACC OXIDASE 5, ACO5, similar to 1-aminocyclopropane-1-carboxylate oxidase	155	248	149	248	PF03171.20	2OG-FeII_Oxy	8	101	101	93.93	6.7e-27	7.5e-31	1	0	CL0029
MD08G1160900	ACC OXIDASE 5, ACO5, similar to 1-aminocyclopropane-1-carboxylate oxidase	3	93	3	114	PF14226.6	DIOX_N	1	98	118	66.5	3.4e-18	3.8e-22	1	0	CL0029
MD15G1354100	FLS1	200	295	197	295	PF03171.20	2OG-FeII_Oxy	5	101	101	90.05	1.1e-25	1.2e-29	1	0	CL0029
MD15G1354100	FLS1	43	149	42	153	PF14226.6	DIOX_N	2	117	118	78.62	6e-22	6.7e-26	1	0	CL0029
MD05G1199300	DMR6	218	309	214	311	PF03171.20	2OG-FeII_Oxy	6	99	101	76.39	2e-21	2.2e-25	1	0	CL0029
MD05G1199300	DMR6	63	169	63	172	PF14226.6	DIOX_N	1	117	118	72.32	5.4e-20	6e-24	1	0	CL0029
MD15G1088200	GA20OX2, AT2353, ATGA20OX2	228	326	227	326	PF03171.20	2OG-FeII_Oxy	2	101	101	89.56	1.5e-25	1.7e-29	1	0	CL0029
MD15G1088200	GA20OX2, AT2353, ATGA20OX2	66	168	66	180	PF14226.6	DIOX_N	2	102	118	73.89	1.7e-20	1.9e-24	1	0	CL0029
MD10G1053100	DLO2, DMR6-LIKE OXYGENASE 2,2-oxoglutarate (2OG) and Fe(II)-dependent oxygenase superfamily protein	53	156	53	169	PF14226.6	DIOX_N	1	102	118	94.32	8.1e-27	9e-31	1	0	CL0029
MD10G1053100	DLO2, DMR6-LIKE OXYGENASE 2,2-oxoglutarate (2OG) and Fe(II)-dependent oxygenase superfamily protein	209	304	207	306	PF03171.20	2OG-FeII_Oxy	3	99	101	86.76	1.1e-24	1.3e-28	1	0	CL0029
MD10G1052800	DLO2, DMR6-LIKE OXYGENASE 2,2-oxoglutarate (2OG) and Fe(II)-dependent oxygenase superfamily protein	53	156	53	169	PF14226.6	DIOX_N	1	102	118	95.56	3.4e-27	3.7e-31	1	0	CL0029
MD10G1052800	DLO2, DMR6-LIKE OXYGENASE 2,2-oxoglutarate (2OG) and Fe(II)-dependent oxygenase superfamily protein	209	304	207	306	PF03171.20	2OG-FeII_Oxy	3	99	101	86.87	1.1e-24	1.2e-28	1	0	CL0029
MD10G1185400	DMR6	196	288	192	290	PF03171.20	2OG-FeII_Oxy	5	99	101	79.93	1.5e-22	1.7e-26	1	0	CL0029
MD10G1185400	DMR6	42	140	42	158	PF14226.6	DIOX_N	1	101	118	61.62	1.1e-16	1.2e-20	1	0	CL0029
MD05G1046000	GERMINATION INSENSITIVE TO ABA MUTANT 2, GIM2,2-oxoglutarate-dependent dioxygenase involved in GA metabolism	128	232	128	244	PF14226.6	DIOX_N	1	103	118	94.5	7.1e-27	7.9e-31	1	0	CL0029
MD05G1046000	GERMINATION INSENSITIVE TO ABA MUTANT 2, GIM2,2-oxoglutarate-dependent dioxygenase involved in GA metabolism	285	379	283	381	PF03171.20	2OG-FeII_Oxy	4	99	101	87.05	9.3e-25	1e-28	1	0	CL0029
MD05G1201900	DMR6	189	287	187	287	PF03171.20	2OG-FeII_Oxy	3	101	101	89.66	1.4e-25	1.6e-29	1	0	CL0029
MD05G1201900	DMR6	38	142	38	148	PF14226.6	DIOX_N	1	116	118	73.36	2.6e-20	2.8e-24	1	0	CL0029
MD11G1171500	DLO2, DMR6-LIKE OXYGENASE 2,2-oxoglutarate (2OG) and Fe(II)-dependent oxygenase superfamily protein	205	301	204	303	PF03171.20	2OG-FeII_Oxy	2	99	101	91.77	3.2e-26	3.5e-30	1	0	CL0029
MD11G1171500	DLO2, DMR6-LIKE OXYGENASE 2,2-oxoglutarate (2OG) and Fe(II)-dependent oxygenase superfamily protein	49	153	49	166	PF14226.6	DIOX_N	1	102	118	86.05	3e-24	3.3e-28	1	0	CL0029
MD03G1140400	DLO2, DMR6-LIKE OXYGENASE 2,2-oxoglutarate (2OG) and Fe(II)-dependent oxygenase superfamily protein	206	300	205	303	PF03171.20	2OG-FeII_Oxy	3	98	101	87.26	8e-25	9e-29	1	0	CL0029
MD03G1140400	DLO2, DMR6-LIKE OXYGENASE 2,2-oxoglutarate (2OG) and Fe(II)-dependent oxygenase superfamily protein	49	153	49	166	PF14226.6	DIOX_N	1	102	118	83.37	2e-23	2.2e-27	1	0	CL0029
MD10G1053200	DLO2, DMR6-LIKE OXYGENASE 2,2-oxoglutarate (2OG) and Fe(II)-dependent oxygenase superfamily protein	53	156	53	169	PF14226.6	DIOX_N	1	102	118	91.42	6.4e-26	7.2e-30	1	0	CL0029
MD10G1053200	DLO2, DMR6-LIKE OXYGENASE 2,2-oxoglutarate (2OG) and Fe(II)-dependent oxygenase superfamily protein	209	304	207	306	PF03171.20	2OG-FeII_Oxy	3	99	101	86.87	1.1e-24	1.2e-28	1	0	CL0029
MD05G1199100	DMR6	194	290	191	291	PF03171.20	2OG-FeII_Oxy	4	100	101	87.32	7.7e-25	8.6e-29	1	0	CL0029
MD05G1199100	DMR6	38	137	38	155	PF14226.6	DIOX_N	1	100	118	74.32	1.3e-20	1.4e-24	1	0	CL0029
MD03G1140300	DLO2, DMR6-LIKE OXYGENASE 2,2-oxoglutarate (2OG) and Fe(II)-dependent oxygenase superfamily protein	206	300	205	303	PF03171.20	2OG-FeII_Oxy	3	98	101	89.96	1.2e-25	1.3e-29	1	0	CL0029
MD03G1140300	DLO2, DMR6-LIKE OXYGENASE 2,2-oxoglutarate (2OG) and Fe(II)-dependent oxygenase superfamily protein	49	153	49	166	PF14226.6	DIOX_N	1	102	118	81.75	6.4e-23	7.2e-27	1	0	CL0029
MD08G1163600	2-oxoglutarate (2OG) and Fe(II)-dependent oxygenase superfamily protein	41	145	41	158	PF14226.6	DIOX_N	1	99	118	95.65	3.1e-27	3.5e-31	1	0	CL0029
MD08G1163600	2-oxoglutarate (2OG) and Fe(II)-dependent oxygenase superfamily protein	190	286	186	286	PF03171.20	2OG-FeII_Oxy	6	101	101	93.98	6.5e-27	7.2e-31	1	0	CL0029
MD10G1053000	DLO2, DMR6-LIKE OXYGENASE 2,2-oxoglutarate (2OG) and Fe(II)-dependent oxygenase superfamily protein	53	156	53	169	PF14226.6	DIOX_N	1	102	118	93.07	2e-26	2.2e-30	1	0	CL0029
MD10G1053000	DLO2, DMR6-LIKE OXYGENASE 2,2-oxoglutarate (2OG) and Fe(II)-dependent oxygenase superfamily protein	209	304	207	306	PF03171.20	2OG-FeII_Oxy	3	99	101	86.87	1.1e-24	1.2e-28	1	0	CL0029
MD05G1221300	S8H, SCOPOLETIN 8- HYDROXYLASE,S8H hydroxylates scopoletin to generate fraxetin (8-hydroxyscopoletin). Fraxetin and its oxidized analog sideretin (5-hydroxyfraxetin) are catecholic coumarins secreted into the rhizosphere under conditions of low iron availability and help mobilize this nutrient from insoluble iron(III) pools in the soil.S8H hydroxylates scopoletin to generate fraxetin (8-hydroxysc…	209	310	207	313	PF03171.20	2OG-FeII_Oxy	4	98	101	91.86	3e-26	3.3e-30	1	0	CL0029
MD05G1221300	S8H, SCOPOLETIN 8- HYDROXYLASE,S8H hydroxylates scopoletin to generate fraxetin (8-hydroxyscopoletin). Fraxetin and its oxidized analog sideretin (5-hydroxyfraxetin) are catecholic coumarins secreted into the rhizosphere under conditions of low iron availability and help mobilize this nutrient from insoluble iron(III) pools in the soil.S8H hydroxylates scopoletin to generate fraxetin (8-hydroxysc…	55	167	55	172	PF14226.6	DIOX_N	1	112	118	66.08	4.6e-18	5.2e-22	1	0	CL0029
MD08G1121600	FLS1	202	298	199	298	PF03171.20	2OG-FeII_Oxy	4	101	101	93.09	1.2e-26	1.4e-30	1	0	CL0029
MD08G1121600	FLS1	41	151	41	156	PF14226.6	DIOX_N	1	116	118	78.56	6.2e-22	7e-26	1	0	CL0029
MD08G1168600	FLS1	291	387	288	387	PF03171.20	2OG-FeII_Oxy	4	101	101	91.48	3.9e-26	4.3e-30	1	0	CL0029
MD08G1168600	FLS1	130	229	130	244	PF14226.6	DIOX_N	1	98	118	79.24	3.8e-22	4.3e-26	1	0	CL0029
MD13G1210900	encodes a protein whose sequence is similar to 2-oxoglutarate-dependent dioxygenase	215	311	213	311	PF03171.20	2OG-FeII_Oxy	4	101	101	94.53	4.4e-27	4.9e-31	1	0	CL0029
MD13G1210900	encodes a protein whose sequence is similar to 2-oxoglutarate-dependent dioxygenase	59	164	59	175	PF14226.6	DIOX_N	1	103	118	67.33	1.9e-18	2.1e-22	1	0	CL0029
MD17G1106300	EFE, ACO4, EAT1	159	253	154	253	PF03171.20	2OG-FeII_Oxy	6	101	101	96.59	1e-27	1.1e-31	1	0	CL0029
MD17G1106300	EFE, ACO4, EAT1	5	96	4	116	PF14226.6	DIOX_N	2	100	118	49.96	4.6e-13	5.1e-17	1	0	CL0029
MD09G1114800	EFE, ACO4, EAT1	159	253	154	253	PF03171.20	2OG-FeII_Oxy	6	101	101	96.25	1.3e-27	1.4e-31	1	0	CL0029
MD09G1114800	EFE, ACO4, EAT1	5	96	4	116	PF14226.6	DIOX_N	2	100	118	51.59	1.4e-13	1.6e-17	1	0	CL0029
MD15G1001500	DMR6	199	299	198	299	PF03171.20	2OG-FeII_Oxy	2	101	101	90.44	8.2e-26	9.2e-30	1	0	CL0029
MD15G1001500	DMR6	39	154	39	155	PF14226.6	DIOX_N	1	117	118	55.52	8.6e-15	9.6e-19	1	0	CL0029
MD16G1020100	2-oxoglutarate (2OG) and Fe(II)-dependent oxygenase superfamily protein;	215	312	213	312	PF03171.20	2OG-FeII_Oxy	4	101	101	96.15	1.4e-27	1.5e-31	1	0	CL0029
MD16G1020100	2-oxoglutarate (2OG) and Fe(II)-dependent oxygenase superfamily protein;	62	159	62	175	PF14226.6	DIOX_N	1	98	118	70.48	2e-19	2.2e-23	1	0	CL0029
MD10G1328100	EFE, ACO4, EAT1	159	253	154	253	PF03171.20	2OG-FeII_Oxy	6	101	101	91.83	3e-26	3.4e-30	1	0	CL0029
MD10G1328100	EFE, ACO4, EAT1	5	94	4	115	PF14226.6	DIOX_N	2	97	118	54.6	1.7e-14	1.9e-18	1	0	CL0029
MD16G1214100	encodes a protein whose sequence is similar to 2-oxoglutarate-dependent dioxygenase	216	308	212	311	PF03171.20	2OG-FeII_Oxy	5	98	101	91.58	3.6e-26	4.1e-30	1	0	CL0029
MD16G1214100	encodes a protein whose sequence is similar to 2-oxoglutarate-dependent dioxygenase	59	164	59	175	PF14226.6	DIOX_N	1	103	118	65	1e-17	1.1e-21	1	0	CL0029
MD03G1245000	encodes a protein whose sequence is similar to a 2-oxoglutarate-dependent dioxygenase	226	317	219	318	PF03171.20	2OG-FeII_Oxy	8	100	101	90.67	7e-26	7.8e-30	1	0	CL0029
MD03G1245000	encodes a protein whose sequence is similar to a 2-oxoglutarate-dependent dioxygenase	65	173	65	182	PF14226.6	DIOX_N	1	105	118	72.81	3.8e-20	4.2e-24	1	0	CL0029
MD16G1020000	encodes a protein whose sequence is similar to a 2-oxoglutarate-dependent dioxygenase	220	313	215	314	PF03171.20	2OG-FeII_Oxy	7	100	101	84.6	5.4e-24	6e-28	1	0	CL0029
MD16G1020000	encodes a protein whose sequence is similar to a 2-oxoglutarate-dependent dioxygenase	64	159	64	174	PF14226.6	DIOX_N	1	96	118	70.74	1.7e-19	1.9e-23	1	0	CL0029
MD11G1225400	ATGA2OX8, GA2OX8	35	130	32	130	PF03171.20	2OG-FeII_Oxy	5	101	101	88.11	4.4e-25	2.4e-29	1	0	CL0029
MD14G1140700	DLO2, DMR6-LIKE OXYGENASE 2,2-oxoglutarate (2OG) and Fe(II)-dependent oxygenase superfamily protein	208	305	206	305	PF03171.20	2OG-FeII_Oxy	3	101	101	107.48	4e-31	4.5e-35	1	0	CL0029
MD14G1140700	DLO2, DMR6-LIKE OXYGENASE 2,2-oxoglutarate (2OG) and Fe(II)-dependent oxygenase superfamily protein	44	160	44	165	PF14226.6	DIOX_N	1	116	118	48.97	9.3e-13	1e-16	1	0	CL0029
MD05G1354000	EFE, ACO4, EAT1	159	253	154	253	PF03171.20	2OG-FeII_Oxy	6	101	101	92.05	2.6e-26	2.9e-30	1	0	CL0029
MD05G1354000	EFE, ACO4, EAT1	5	95	4	115	PF14226.6	DIOX_N	2	98	118	52.76	6.2e-14	6.9e-18	1	0	CL0029
MD01G1060300	2-oxoglutarate (2OG) and Fe(II)-dependent oxygenase superfamily protein;	171	269	168	271	PF03171.20	2OG-FeII_Oxy	5	99	101	74.25	9.1e-21	1e-24	1	0	CL0029
MD01G1060300	2-oxoglutarate (2OG) and Fe(II)-dependent oxygenase superfamily protein;	11	83	11	90	PF14226.6	DIOX_N	1	76	118	56.81	3.5e-15	3.9e-19	1	0	CL0029
MD12G1028500	encodes a protein whose sequence is similar to 2-oxoglutarate-dependent dioxygenase	224	314	216	316	PF03171.20	2OG-FeII_Oxy	8	99	101	84.49	5.9e-24	6.5e-28	1	0	CL0029
MD12G1028500	encodes a protein whose sequence is similar to 2-oxoglutarate-dependent dioxygenase	65	165	65	179	PF14226.6	DIOX_N	1	101	118	71.09	1.3e-19	1.4e-23	1	0	CL0029
MD06G1050300	YAP169, GA20OX3, ATGA20OX3	51	147	48	147	PF03171.20	2OG-FeII_Oxy	4	101	101	92.98	1.3e-26	7.4e-31	1	0	CL0029
MD02G1020000	encodes a protein whose sequence is similar to flavanone 3 hydroxylase from Malus	45	155	45	155	PF14226.6	DIOX_N	1	118	118	96.67	1.5e-27	1.7e-31	1	0	CL0029
MD02G1020000	encodes a protein whose sequence is similar to flavanone 3 hydroxylase from Malus	206	299	202	301	PF03171.20	2OG-FeII_Oxy	6	99	101	85.77	2.3e-24	2.6e-28	1	0	CL0029
MD15G1246200	F3H, TT6, F3'H	197	295	195	296	PF03171.20	2OG-FeII_Oxy	3	100	101	85.99	2e-24	2.2e-28	1	0	CL0029
MD15G1246200	F3H, TT6, F3'H	40	150	40	157	PF14226.6	DIOX_N	1	117	118	80.29	1.8e-22	2e-26	1	0	CL0029
MD07G1137400	2-oxoglutarate (2OG) and Fe(II)-dependent oxygenase superfamily protein;	167	263	164	265	PF03171.20	2OG-FeII_Oxy	5	98	101	77.84	6.9e-22	7.7e-26	1	0	CL0029
MD07G1137400	2-oxoglutarate (2OG) and Fe(II)-dependent oxygenase superfamily protein;	11	77	11	93	PF14226.6	DIOX_N	1	70	118	54.73	1.5e-14	1.7e-18	1	0	CL0029
MD14G1140400	DLO2, DMR6-LIKE OXYGENASE 2,2-oxoglutarate (2OG) and Fe(II)-dependent oxygenase superfamily protein	44	151	44	156	PF14226.6	DIOX_N	1	116	118	88.63	4.7e-25	5.3e-29	1	0	CL0029
MD14G1140400	DLO2, DMR6-LIKE OXYGENASE 2,2-oxoglutarate (2OG) and Fe(II)-dependent oxygenase superfamily protein	199	286	197	286	PF03171.20	2OG-FeII_Oxy	3	101	101	77.78	7.2e-22	8.1e-26	1	0	CL0029
MD09G1144700	2-oxoglutarate (2OG) and Fe(II)-dependent oxygenase superfamily protein;	205	299	200	299	PF03171.20	2OG-FeII_Oxy	7	101	101	82.42	2.6e-23	2.9e-27	1	0	CL0029
MD09G1144700	2-oxoglutarate (2OG) and Fe(II)-dependent oxygenase superfamily protein;	43	153	43	155	PF14226.6	DIOX_N	1	116	118	77.65	1.2e-21	1.3e-25	1	0	CL0029
MD14G1028700	encodes a protein whose sequence is similar to 2-oxoglutarate-dependent dioxygenase	222	313	214	315	PF03171.20	2OG-FeII_Oxy	9	99	101	84.88	4.4e-24	4.9e-28	1	0	CL0029
MD14G1028700	encodes a protein whose sequence is similar to 2-oxoglutarate-dependent dioxygenase	64	165	64	177	PF14226.6	DIOX_N	1	102	118	68.43	8.6e-19	9.6e-23	1	0	CL0029
MD06G1071600	LDOX, TDS4, TT18, ANS	51	164	51	165	PF14226.6	DIOX_N	1	117	118	90.7	1.1e-25	1.2e-29	1	0	CL0029
MD06G1071600	LDOX, TDS4, TT18, ANS	215	311	214	311	PF03171.20	2OG-FeII_Oxy	4	101	101	87.39	7.3e-25	8.2e-29	1	0	CL0029
MD02G1019300	2-oxoglutarate (2OG) and Fe(II)-dependent oxygenase superfamily protein	208	303	202	303	PF03171.20	2OG-FeII_Oxy	6	101	101	86.36	1.5e-24	1.7e-28	1	0	CL0029
MD02G1019300	2-oxoglutarate (2OG) and Fe(II)-dependent oxygenase superfamily protein	40	156	40	158	PF14226.6	DIOX_N	1	117	118	84.9	6.7e-24	7.5e-28	1	0	CL0029
MD10G1053500	GERMINATION INSENSITIVE TO ABA MUTANT 2, GIM2,2-oxoglutarate-dependent dioxygenase involved in GA metabolism	269	360	265	364	PF03171.20	2OG-FeII_Oxy	5	97	101	77.51	8.7e-22	9.7e-26	1	0	CL0029
MD10G1053500	GERMINATION INSENSITIVE TO ABA MUTANT 2, GIM2,2-oxoglutarate-dependent dioxygenase involved in GA metabolism	109	210	109	226	PF14226.6	DIOX_N	1	98	118	75.89	4.2e-21	4.7e-25	1	0	CL0029
MD03G1001100	LDOX, TDS4, TT18, ANS	104	217	104	218	PF14226.6	DIOX_N	1	117	118	90.32	1.4e-25	1.6e-29	1	0	CL0029
MD03G1001100	LDOX, TDS4, TT18, ANS	268	364	267	364	PF03171.20	2OG-FeII_Oxy	4	101	101	87.04	9.4e-25	1.1e-28	1	0	CL0029
MD02G1132200	F3H, TT6, F3'H	197	295	195	296	PF03171.20	2OG-FeII_Oxy	3	100	101	84.54	5.7e-24	6.3e-28	1	0	CL0029
MD02G1132200	F3H, TT6, F3'H	40	150	40	157	PF14226.6	DIOX_N	1	117	118	76.75	2.3e-21	2.5e-25	1	0	CL0029
MD10G1186400	encodes a protein whose sequence is similar to a 2-oxoglutarate-dependent dioxygenase	211	306	209	308	PF03171.20	2OG-FeII_Oxy	3	99	101	91.85	3e-26	3.3e-30	1	0	CL0029
MD10G1186400	encodes a protein whose sequence is similar to a 2-oxoglutarate-dependent dioxygenase	58	156	58	169	PF14226.6	DIOX_N	1	98	118	68.28	9.6e-19	1.1e-22	1	0	CL0029
MD02G1019600	2-oxoglutarate (2OG) and Fe(II)-dependent oxygenase superfamily protein	208	303	202	303	PF03171.20	2OG-FeII_Oxy	6	101	101	88.27	3.9e-25	4.3e-29	1	0	CL0029
MD02G1019600	2-oxoglutarate (2OG) and Fe(II)-dependent oxygenase superfamily protein	40	156	40	157	PF14226.6	DIOX_N	1	117	118	85.52	4.3e-24	4.8e-28	1	0	CL0029
MD02G1019700	2-oxoglutarate (2OG) and Fe(II)-dependent oxygenase superfamily protein	47	156	47	157	PF14226.6	DIOX_N	1	117	118	85.68	3.9e-24	4.3e-28	1	0	CL0029
MD02G1019700	2-oxoglutarate (2OG) and Fe(II)-dependent oxygenase superfamily protein	206	302	202	302	PF03171.20	2OG-FeII_Oxy	5	101	101	84.85	4.5e-24	5e-28	1	0	CL0029
MD02G1050800	encodes a protein whose sequence is similar to 2-oxoglutarate-dependent dioxygenase	226	307	202	308	PF03171.20	2OG-FeII_Oxy	19	100	101	85.13	3.7e-24	4.1e-28	1	0	CL0029
MD02G1050800	encodes a protein whose sequence is similar to 2-oxoglutarate-dependent dioxygenase	70	169	70	184	PF14226.6	DIOX_N	1	99	118	60.11	3.3e-16	3.6e-20	1	0	CL0029
MD13G1212100	encodes a protein whose sequence is similar to a 2-oxoglutarate-dependent dioxygenase	224	318	221	319	PF03171.20	2OG-FeII_Oxy	5	100	101	85.97	2e-24	2.3e-28	1	0	CL0029
MD13G1212100	encodes a protein whose sequence is similar to a 2-oxoglutarate-dependent dioxygenase	68	174	68	189	PF14226.6	DIOX_N	1	105	118	58.46	1.1e-15	1.2e-19	1	0	CL0029
MD05G1205100	encodes a protein whose sequence is similar to a 2-oxoglutarate-dependent dioxygenase	211	306	209	308	PF03171.20	2OG-FeII_Oxy	3	99	101	82.9	1.8e-23	2.1e-27	1	0	CL0029
MD05G1205100	encodes a protein whose sequence is similar to a 2-oxoglutarate-dependent dioxygenase	58	153	58	169	PF14226.6	DIOX_N	1	95	118	74.57	1.1e-20	1.2e-24	1	0	CL0029
MD01G1176500	KUOX1	6	114	6	122	PF14226.6	DIOX_N	1	115	118	78.7	5.6e-22	6.3e-26	1	0	CL0029
MD01G1176500	KUOX1	171	263	167	265	PF03171.20	2OG-FeII_Oxy	5	98	101	71.55	6.3e-20	7e-24	1	0	CL0029
MD15G1226200	DAO1, DIOXYGENASE FOR AUXIN OXIDATION 1, DAO1 is an IAA oxidase expressed in many different plant parts. it is a member of a family of dioxygenase and 2OG Fe(II) oxygenase domain and DAO domain containing proteins. It appears to be the major IAA oxidase in planta and major contributor to IAA degradation.	157	253	154	255	PF03171.20	2OG-FeII_Oxy	4	99	101	67.17	1.5e-18	1.6e-22	1	0	CL0029
MD15G1226200	DAO1, DIOXYGENASE FOR AUXIN OXIDATION 1, DAO1 is an IAA oxidase expressed in many different plant parts. it is a member of a family of dioxygenase and 2OG Fe(II) oxygenase domain and DAO domain containing proteins. It appears to be the major IAA oxidase in planta and major contributor to IAA degradation.	11	83	11	116	PF14226.6	DIOX_N	1	77	118	48.86	1e-12	1.1e-16	1	0	CL0029
MD15G1116900	2-oxoglutarate (2OG) and Fe(II)-dependent oxygenase superfamily protein;(source:Araport11)	197	283	155	286	PF03171.20	2OG-FeII_Oxy	12	98	101	70.04	1.9e-19	2.1e-23	1	0	CL0029
MD15G1116900	2-oxoglutarate (2OG) and Fe(II)-dependent oxygenase superfamily protein;(source:Araport11)	8	88	8	120	PF14226.6	DIOX_N	1	76	118	49.38	6.9e-13	7.7e-17	1	0	CL0029
MD05G1009100	DLO2, DMR6-LIKE OXYGENASE 2,2-oxoglutarate (2OG) and Fe(II)-dependent oxygenase superfamily protein	201	296	196	296	PF03171.20	2OG-FeII_Oxy	8	101	101	60.97	1.2e-16	1.4e-20	1	0	CL0029
MD05G1009100	DLO2, DMR6-LIKE OXYGENASE 2,2-oxoglutarate (2OG) and Fe(II)-dependent oxygenase superfamily protein	49	127	49	164	PF14226.6	DIOX_N	2	73	118	60.08	3.3e-16	3.7e-20	1	0	CL0029
MD05G1008900	GERMINATION INSENSITIVE TO ABA MUTANT 2, GIM2,2-oxoglutarate-dependent dioxygenase involved in GA metabolism	199	296	196	297	PF03171.20	2OG-FeII_Oxy	4	100	101	66.31	2.7e-18	3e-22	1	0	CL0029
MD05G1008900	GERMINATION INSENSITIVE TO ABA MUTANT 2, GIM2,2-oxoglutarate-dependent dioxygenase involved in GA metabolism	46	119	46	167	PF14226.6	DIOX_N	1	70	118	49.39	6.9e-13	7.7e-17	1	0	CL0029
MD10G1316500	DAO1, DIOXYGENASE FOR AUXIN OXIDATION 1, DAO1 is an IAA oxidase expressed in many different plant parts. it is a member of a family of dioxygenase and 2OG Fe(II) oxygenase domain and DAO domain containing proteins. It appears to be the major IAA oxidase in planta and major contributor to IAA degradation.	157	252	153	253	PF03171.20	2OG-FeII_Oxy	5	99	101	64.01	1.4e-17	1.6e-21	1	0	CL0029
MD10G1316500	DAO1, DIOXYGENASE FOR AUXIN OXIDATION 1, DAO1 is an IAA oxidase expressed in many different plant parts. it is a member of a family of dioxygenase and 2OG Fe(II) oxygenase domain and DAO domain containing proteins. It appears to be the major IAA oxidase in planta and major contributor to IAA degradation.	10	81	10	121	PF14226.6	DIOX_N	1	76	118	51.67	1.4e-13	1.5e-17	1	0	CL0029
MD15G1205100	ACO1, ATACO1	158	251	153	251	PF03171.20	2OG-FeII_Oxy	8	101	101	89.66	1.4e-25	1.6e-29	1	0	CL0029
MD15G1205100	ACO1, ATACO1	3	59	3	115	PF14226.6	DIOX_N	1	58	118	57.12	2.8e-15	3.1e-19	1	0	CL0029
MD13G1211800	encodes a protein whose sequence is similar to a 2-oxoglutarate-dependent dioxygenase	227	319	222	320	PF03171.20	2OG-FeII_Oxy	7	100	101	81.34	5.6e-23	6.2e-27	1	0	CL0029
MD13G1211800	encodes a protein whose sequence is similar to a 2-oxoglutarate-dependent dioxygenase	67	167	66	178	PF14226.6	DIOX_N	2	97	118	61.52	1.2e-16	1.3e-20	1	0	CL0029
MD10G1187000	encodes a protein whose sequence is similar to a 2-oxoglutarate-dependent dioxygenase	214	309	210	310	PF03171.20	2OG-FeII_Oxy	5	100	101	80.39	1.1e-22	1.2e-26	1	0	CL0029
MD10G1187000	encodes a protein whose sequence is similar to a 2-oxoglutarate-dependent dioxygenase	59	158	59	172	PF14226.6	DIOX_N	1	99	118	77.26	1.6e-21	1.8e-25	1	0	CL0029
MD02G1107000	DAO1, DIOXYGENASE FOR AUXIN OXIDATION 1, DAO1 is an IAA oxidase expressed in many different plant parts. it is a member of a family of dioxygenase and 2OG Fe(II) oxygenase domain and DAO domain containing proteins. It appears to be the major IAA oxidase in planta and major contributor to IAA degradation.	157	253	154	254	PF03171.20	2OG-FeII_Oxy	4	99	101	65.51	4.8e-18	5.4e-22	1	0	CL0029
MD02G1107000	DAO1, DIOXYGENASE FOR AUXIN OXIDATION 1, DAO1 is an IAA oxidase expressed in many different plant parts. it is a member of a family of dioxygenase and 2OG Fe(II) oxygenase domain and DAO domain containing proteins. It appears to be the major IAA oxidase in planta and major contributor to IAA degradation.	11	82	11	100	PF14226.6	DIOX_N	1	76	118	50.3	3.6e-13	4e-17	1	0	CL0029
MD08G1138800	2-oxoglutarate (2OG) and Fe(II)-dependent oxygenase superfamily protein;(source:Araport11)	196	281	154	283	PF03171.20	2OG-FeII_Oxy	14	99	101	70	1.9e-19	2.1e-23	1	0	CL0029
MD08G1138800	2-oxoglutarate (2OG) and Fe(II)-dependent oxygenase superfamily protein;(source:Araport11)	6	86	6	108	PF14226.6	DIOX_N	1	76	118	49.69	5.5e-13	6.2e-17	1	0	CL0029
MD02G1106500	DAO1, DIOXYGENASE FOR AUXIN OXIDATION 1, DAO1 is an IAA oxidase expressed in many different plant parts. it is a member of a family of dioxygenase and 2OG Fe(II) oxygenase domain and DAO domain containing proteins. It appears to be the major IAA oxidase in planta and major contributor to IAA degradation.	157	252	154	255	PF03171.20	2OG-FeII_Oxy	4	98	101	64.13	1.3e-17	1.4e-21	1	0	CL0029
MD02G1106500	DAO1, DIOXYGENASE FOR AUXIN OXIDATION 1, DAO1 is an IAA oxidase expressed in many different plant parts. it is a member of a family of dioxygenase and 2OG Fe(II) oxygenase domain and DAO domain containing proteins. It appears to be the major IAA oxidase in planta and major contributor to IAA degradation.	11	80	11	100	PF14226.6	DIOX_N	1	74	118	49.19	8e-13	8.9e-17	1	0	CL0029
MD00G1165100	2-oxoglutarate (2OG) and Fe(II)-dependent oxygenase superfamily protein;(source:Araport11)	169	261	162	262	PF03171.20	2OG-FeII_Oxy	8	99	101	65.57	4.6e-18	5.1e-22	1	0	CL0029
MD00G1165100	2-oxoglutarate (2OG) and Fe(II)-dependent oxygenase superfamily protein;(source:Araport11)	19	82	17	124	PF14226.6	DIOX_N	3	65	118	65.23	8.4e-18	9.4e-22	1	0	CL0029
MD12G1028400	encodes a protein whose sequence is similar to 2-oxoglutarate-dependent dioxygenase	74	175	74	188	PF14226.6	DIOX_N	1	102	118	74.45	1.2e-20	1.3e-24	1	0	CL0029
MD12G1028400	encodes a protein whose sequence is similar to 2-oxoglutarate-dependent dioxygenase	191	273	185	288	PF03171.20	2OG-FeII_Oxy	6	88	101	67.92	8.5e-19	9.5e-23	1	0	CL0029
MD16G1215300	encodes a protein whose sequence is similar to a 2-oxoglutarate-dependent dioxygenase	78	179	78	192	PF14226.6	DIOX_N	1	101	118	65.52	6.9e-18	7.7e-22	1	0	CL0029
MD16G1215300	encodes a protein whose sequence is similar to a 2-oxoglutarate-dependent dioxygenase	232	319	229	319	PF03171.20	2OG-FeII_Oxy	4	101	101	61.52	8.4e-17	9.3e-21	1	0	CL0029
MD02G1020100	2-oxoglutarate (2OG) and Fe(II)-dependent oxygenase superfamily protein	45	154	45	155	PF14226.6	DIOX_N	1	117	118	89.7	2.2e-25	2.4e-29	1	0	CL0029
MD02G1020100	2-oxoglutarate (2OG) and Fe(II)-dependent oxygenase superfamily protein	203	295	191	296	PF03171.20	2OG-FeII_Oxy	6	99	101	63.26	2.4e-17	2.7e-21	1	0	CL0029
MD16G1215200	encodes a protein whose sequence is similar to a 2-oxoglutarate-dependent dioxygenase	19	123	19	133	PF14226.6	DIOX_N	1	104	118	63.6	2.7e-17	3e-21	1	0	CL0029
MD16G1215200	encodes a protein whose sequence is similar to a 2-oxoglutarate-dependent dioxygenase	177	263	169	263	PF03171.20	2OG-FeII_Oxy	8	101	101	62.78	3.4e-17	3.8e-21	1	0	CL0029
MD02G1064900	2-oxoglutarate (2OG) and Fe(II)-dependent oxygenase superfamily protein	18	133	17	134	PF14226.6	DIOX_N	2	117	118	117.39	5.7e-34	6.4e-38	1	0	CL0029
MD02G1064900	2-oxoglutarate (2OG) and Fe(II)-dependent oxygenase superfamily protein	186	287	182	287	PF03171.20	2OG-FeII_Oxy	5	101	101	87.32	7.7e-25	8.6e-29	1	0	CL0029
MD00G1169500	2-oxoglutarate (2OG) and Fe(II)-dependent oxygenase superfamily protein;	8	117	8	117	PF14226.6	DIOX_N	1	118	118	100.53	9.6e-29	1.1e-32	1	0	CL0029
MD00G1169500	2-oxoglutarate (2OG) and Fe(II)-dependent oxygenase superfamily protein;	171	270	166	271	PF03171.20	2OG-FeII_Oxy	7	100	101	67.92	8.5e-19	9.5e-23	1	0	CL0029
MD05G1200300	encodes a protein whose sequence is similar to 2-oxoglutarate-dependent dioxygenase	58	156	58	168	PF14226.6	DIOX_N	1	98	118	65.19	8.7e-18	9.7e-22	1	0	CL0029
MD05G1200300	encodes a protein whose sequence is similar to 2-oxoglutarate-dependent dioxygenase	213	306	209	308	PF03171.20	2OG-FeII_Oxy	5	99	101	60.64	1.6e-16	1.8e-20	1	0	CL0029
MD11G1277300	2-oxoglutarate (2OG) and Fe(II)-dependent oxygenase superfamily protein;	8	120	8	120	PF14226.6	DIOX_N	1	118	118	99.98	1.4e-28	1.6e-32	1	0	CL0029
MD11G1277300	2-oxoglutarate (2OG) and Fe(II)-dependent oxygenase superfamily protein;	174	272	169	273	PF03171.20	2OG-FeII_Oxy	7	100	101	69.04	3.8e-19	4.2e-23	1	0	CL0029
MD11G1272100	SRG1, ATSRG1	27	125	25	125	PF03171.20	2OG-FeII_Oxy	3	101	101	99.79	1e-28	5.6e-33	1	0	CL0029
MD00G1220300	encodes a protein whose sequence is similar to 2-oxoglutarate-dependent dioxygenase	103	197	98	198	PF03171.20	2OG-FeII_Oxy	6	100	101	100.35	6.7e-29	3.8e-33	1	0	CL0029
MD17G1200500	2-oxoglutarate (2OG) and Fe(II)-dependent oxygenase superfamily protein;(source:Araport11)	167	262	159	263	PF03171.20	2OG-FeII_Oxy	5	100	101	75.79	3e-21	3.3e-25	1	0	CL0029
MD17G1200500	2-oxoglutarate (2OG) and Fe(II)-dependent oxygenase superfamily protein;(source:Araport11)	9	86	9	97	PF14226.6	DIOX_N	1	75	118	45.02	1.6e-11	1.7e-15	1	0	CL0029
MD17G1199600	2-oxoglutarate (2OG) and Fe(II)-dependent oxygenase superfamily protein;(source:Araport11)	169	261	157	264	PF03171.20	2OG-FeII_Oxy	6	98	101	67.38	1.3e-18	1.4e-22	1	0	CL0029
MD17G1199600	2-oxoglutarate (2OG) and Fe(II)-dependent oxygenase superfamily protein;(source:Araport11)	9	87	9	92	PF14226.6	DIOX_N	1	76	118	42.29	1.1e-10	1.2e-14	1	0	CL0029
MD02G1177200	2-oxoglutarate (2OG) and Fe(II)-dependent oxygenase superfamily protein;(source:Araport11)	8	137	8	137	PF14226.6	DIOX_N	1	118	118	124.59	3.3e-36	3.7e-40	1	0	CL0029
MD02G1177200	2-oxoglutarate (2OG) and Fe(II)-dependent oxygenase superfamily protein;(source:Araport11)	201	289	183	289	PF03171.20	2OG-FeII_Oxy	18	101	101	75.32	4.2e-21	4.7e-25	1	0	CL0029
MD03G1032300	encodes a protein whose sequence is similar to 2-oxoglutarate-dependent dioxygenase	60	154	55	155	PF03171.20	2OG-FeII_Oxy	6	100	101	97.21	6.4e-28	3.6e-32	1	0	CL0029
MD17G1200100	2-oxoglutarate (2OG) and Fe(II)-dependent oxygenase superfamily protein;(source:Araport11)	171	262	156	263	PF03171.20	2OG-FeII_Oxy	9	100	101	75.62	3.4e-21	3.8e-25	1	0	CL0029
MD17G1200100	2-oxoglutarate (2OG) and Fe(II)-dependent oxygenase superfamily protein;(source:Araport11)	9	85	9	108	PF14226.6	DIOX_N	1	74	118	45.24	1.3e-11	1.5e-15	1	0	CL0029
MD05G1014400	encodes a protein similar to a 2-oxoglutarate-dependent dioxygenase	59	153	56	154	PF03171.20	2OG-FeII_Oxy	4	99	101	92.35	2.1e-26	1.2e-30	1	0	CL0029
MD02G1054900	encodes a protein whose sequence is similar to 2-oxoglutarate-dependent dioxygenase	211	292	206	294	PF03171.20	2OG-FeII_Oxy	6	87	101	86.11	1.8e-24	2e-28	1	0	CL0029
MD02G1054900	encodes a protein whose sequence is similar to 2-oxoglutarate-dependent dioxygenase	78	159	70	169	PF14226.6	DIOX_N	24	104	118	39.02	1.1e-09	1.3e-13	1	0	CL0029
MD04G1060700	2-oxoglutarate (2OG) and Fe(II)-dependent oxygenase superfamily protein;	8	117	8	117	PF14226.6	DIOX_N	1	118	118	101.87	3.7e-29	4.1e-33	1	0	CL0029
MD04G1060700	2-oxoglutarate (2OG) and Fe(II)-dependent oxygenase superfamily protein;	169	274	165	275	PF03171.20	2OG-FeII_Oxy	5	100	101	63.96	1.5e-17	1.6e-21	1	0	CL0029
MD16G1215000	encodes a protein whose sequence is similar to a 2-oxoglutarate-dependent dioxygenase	76	179	76	193	PF14226.6	DIOX_N	1	101	118	64.8	1.2e-17	1.3e-21	1	0	CL0029
MD16G1215000	encodes a protein whose sequence is similar to a 2-oxoglutarate-dependent dioxygenase	231	296	227	307	PF03171.20	2OG-FeII_Oxy	5	70	101	63.26	2.4e-17	2.7e-21	1	0	CL0029
MD13G1211100	2-oxoglutarate (2OG) and Fe(II)-dependent oxygenase superfamily protein;	36	127	29	128	PF03171.20	2OG-FeII_Oxy	8	100	101	92.18	2.4e-26	1.3e-30	1	0	CL0029
MD10G1189600	DMR6	29	124	24	124	PF03171.20	2OG-FeII_Oxy	6	101	101	83.21	1.5e-23	8.2e-28	1	0	CL0029
MD16G1019800	2-oxoglutarate (2OG) and Fe(II)-dependent oxygenase superfamily protein;	2	96	1	97	PF03171.20	2OG-FeII_Oxy	6	100	101	94.09	6e-27	3.3e-31	1	0	CL0029
MD00G1169400	2-oxoglutarate (2OG) and Fe(II)-dependent oxygenase superfamily protein;	8	117	8	117	PF14226.6	DIOX_N	1	118	118	101.69	4.2e-29	4.7e-33	1	0	CL0029
MD00G1169400	2-oxoglutarate (2OG) and Fe(II)-dependent oxygenase superfamily protein;	189	294	185	295	PF03171.20	2OG-FeII_Oxy	5	100	101	63.78	1.7e-17	1.8e-21	1	0	CL0029
MD13G1212000	encodes a protein whose sequence is similar to a 2-oxoglutarate-dependent dioxygenase	59	150	57	155	PF03171.20	2OG-FeII_Oxy	4	96	101	77.06	1.2e-21	6.8e-26	1	0	CL0029
MD00G1052600	2-oxoglutarate (2OG) and Fe(II)-dependent oxygenase superfamily protein;(source:Araport11)	162	263	159	264	PF03171.20	2OG-FeII_Oxy	3	100	101	58.08	9.9e-16	1.1e-19	1	0	CL0029
MD00G1052600	2-oxoglutarate (2OG) and Fe(II)-dependent oxygenase superfamily protein;(source:Araport11)	12	95	12	116	PF14226.6	DIOX_N	1	94	118	47.33	3e-12	3.3e-16	1	0	CL0029
MD05G1046300	GERMINATION INSENSITIVE TO ABA MUTANT 2, GIM2,2-oxoglutarate-dependent dioxygenase involved in GA metabolism	56	159	56	171	PF14226.6	DIOX_N	1	102	118	92.03	4.2e-26	4.6e-30	1	0	CL0029
MD05G1046300	GERMINATION INSENSITIVE TO ABA MUTANT 2, GIM2,2-oxoglutarate-dependent dioxygenase involved in GA metabolism	213	256	211	259	PF03171.20	2OG-FeII_Oxy	4	47	101	33.99	3.2e-08	3.5e-12	1	0	CL0029
MD00G1188900	S8H, SCOPOLETIN 8- HYDROXYLASE,S8H hydroxylates scopoletin to generate fraxetin (8-hydroxyscopoletin). Fraxetin and its oxidized analog sideretin (5-hydroxyfraxetin) are catecholic coumarins secreted into the rhizosphere under conditions of low iron availability and help mobilize this nutrient from insoluble iron(III) pools in the soil.S8H hydroxylates scopoletin to generate fraxetin (8-hydroxysc…	27	127	20	131	PF14226.6	DIOX_N	11	117	118	55.63	8e-15	8.9e-19	1	0	CL0029
MD06G1041400	2-oxoglutarate (2OG) and Fe(II)-dependent oxygenase superfamily protein;(source:Araport11)	161	256	159	259	PF03171.20	2OG-FeII_Oxy	3	98	101	64.4	1.1e-17	1.2e-21	1	0	CL0029
MD06G1041400	2-oxoglutarate (2OG) and Fe(II)-dependent oxygenase superfamily protein;(source:Araport11)	7	111	4	127	PF14226.6	DIOX_N	4	96	118	28.75	1.7e-06	1.9e-10	1	0	CL0029
MD06G1028300	2-oxoglutarate (2OG) and Fe(II)-dependent oxygenase superfamily protein;(source:Araport11)	170	260	146	262	PF03171.20	2OG-FeII_Oxy	7	97	101	58.77	6e-16	6.7e-20	1	0	CL0029
MD06G1028300	2-oxoglutarate (2OG) and Fe(II)-dependent oxygenase superfamily protein;(source:Araport11)	13	114	13	143	PF14226.6	DIOX_N	1	94	118	28.58	1.9e-06	2.2e-10	1	0	CL0029
MD06G1041300	2-oxoglutarate (2OG) and Fe(II)-dependent oxygenase superfamily protein;(source:Araport11)	162	255	159	259	PF03171.20	2OG-FeII_Oxy	3	97	101	62.07	5.7e-17	6.3e-21	1	0	CL0029
MD06G1041300	2-oxoglutarate (2OG) and Fe(II)-dependent oxygenase superfamily protein;(source:Araport11)	7	113	4	132	PF14226.6	DIOX_N	4	98	118	28.8	1.7e-06	1.9e-10	1	0	CL0029
MD09G1188300	2-oxoglutarate (2OG) and Fe(II)-dependent oxygenase superfamily protein;(source:Araport11)	169	261	143	264	PF03171.20	2OG-FeII_Oxy	7	98	101	59.75	3e-16	1.7e-20	1	0	CL0029
MD03G1085000	2-oxoglutarate (2OG) and Fe(II)-dependent oxygenase superfamily protein;(source:Araport11)	168	263	163	264	PF03171.20	2OG-FeII_Oxy	5	100	101	62.97	3e-17	3.3e-21	1	0	CL0029
MD03G1085000	2-oxoglutarate (2OG) and Fe(II)-dependent oxygenase superfamily protein;(source:Araport11)	9	88	9	119	PF14226.6	DIOX_N	1	77	118	42.19	1.2e-10	1.3e-14	1	0	CL0029
MD11G1092600	2-oxoglutarate (2OG) and Fe(II)-dependent oxygenase superfamily protein;(source:Araport11)	168	263	162	264	PF03171.20	2OG-FeII_Oxy	5	100	101	58.65	6.6e-16	7.4e-20	1	0	CL0029
MD11G1092600	2-oxoglutarate (2OG) and Fe(II)-dependent oxygenase superfamily protein;(source:Araport11)	9	88	9	119	PF14226.6	DIOX_N	1	77	118	45.32	1.3e-11	1.4e-15	1	0	CL0029
MD11G1225300	ATGA2OX8, GA2OX8	41	140	41	154	PF14226.6	DIOX_N	1	98	118	63.11	3.8e-17	2.1e-21	1	0	CL0029
MD10G1188800	DLO2, DMR6-LIKE OXYGENASE 2,2-oxoglutarate (2OG) and Fe(II)-dependent oxygenase superfamily protein	10	80	6	80	PF03171.20	2OG-FeII_Oxy	31	101	101	59.89	2.7e-16	1.5e-20	1	0	CL0029
MD10G1189400	DMR6	108	203	105	203	PF03171.20	2OG-FeII_Oxy	5	101	101	70.99	9.4e-20	5.2e-24	1	0	CL0029
MD11G1275200	2-oxoglutarate (2OG) and Fe(II)-dependent oxygenase superfamily protein;(source:Araport11)	164	258	150	260	PF03171.20	2OG-FeII_Oxy	5	99	101	59.93	2.6e-16	1.5e-20	1	0	CL0029
MD16G1271000	encodes a protein whose sequence is similar to a 2-oxoglutarate-dependent dioxygenase	181	264	174	288	PF03171.20	2OG-FeII_Oxy	8	83	101	50.15	2.9e-13	3.3e-17	1	0	CL0029
MD16G1271000	encodes a protein whose sequence is similar to a 2-oxoglutarate-dependent dioxygenase	19	97	19	126	PF14226.6	DIOX_N	1	77	118	38.11	2.2e-09	2.4e-13	1	0	CL0029
MD02G1004300	2-oxoglutarate (2OG) and Fe(II)-dependent oxygenase superfamily protein;(source:Araport11)	166	264	164	265	PF03171.20	2OG-FeII_Oxy	2	100	101	58.95	5.3e-16	5.9e-20	1	0	CL0029
MD02G1004300	2-oxoglutarate (2OG) and Fe(II)-dependent oxygenase superfamily protein;(source:Araport11)	9	109	9	135	PF14226.6	DIOX_N	1	91	118	34.98	2e-08	2.3e-12	1	0	CL0029
MD11G1074400	2-oxoglutarate (2OG) and Fe(II)-dependent oxygenase superfamily protein;(source:Araport11)	169	261	162	263	PF03171.20	2OG-FeII_Oxy	7	98	101	60.46	1.8e-16	2e-20	1	0	CL0029
MD11G1074400	2-oxoglutarate (2OG) and Fe(II)-dependent oxygenase superfamily protein;(source:Araport11)	10	87	10	100	PF14226.6	DIOX_N	1	75	118	28.49	2.1e-06	2.3e-10	1	0	CL0029
MD17G1200700	encodes a putative oxidoreductase, 2OG-Fe(II) oxygenase family protein	175	263	158	264	PF03171.20	2OG-FeII_Oxy	12	100	101	66.37	2.6e-18	2.9e-22	1	0	CL0029
MD17G1200700	encodes a putative oxidoreductase, 2OG-Fe(II) oxygenase family protein	9	87	9	119	PF14226.6	DIOX_N	1	76	118	36.07	9.3e-09	1e-12	1	0	CL0029
MD03G1140200	DLO2, DMR6-LIKE OXYGENASE 2,2-oxoglutarate (2OG) and Fe(II)-dependent oxygenase superfamily protein	107	198	104	202	PF03171.20	2OG-FeII_Oxy	5	97	101	76.2	2.2e-21	1.2e-25	1	0	CL0029
MD10G1186700	2-oxoglutarate (2OG) and Fe(II)-dependent oxygenase superfamily protein;	109	194	106	196	PF03171.20	2OG-FeII_Oxy	5	99	101	62.86	3.2e-17	1.8e-21	1	0	CL0029
MD16G1214600	encodes a protein whose sequence is similar to a 2-oxoglutarate-dependent dioxygenase	52	136	47	137	PF03171.20	2OG-FeII_Oxy	7	100	101	66.35	2.6e-18	1.5e-22	1	0	CL0029
MD16G1268200	2-oxoglutarate (2OG) and Fe(II)-dependent oxygenase superfamily protein;(source:Araport11)	162	255	137	257	PF03171.20	2OG-FeII_Oxy	4	98	101	57.73	1.3e-15	7.1e-20	1	0	CL0029
MD16G1215700	encodes a protein whose sequence is similar to a 2-oxoglutarate-dependent dioxygenase	2	124	1	126	PF03171.20	2OG-FeII_Oxy	21	99	101	56.8	2.5e-15	1.4e-19	1	0	CL0029
MD06G1027200	2-oxoglutarate (2OG) and Fe(II)-dependent oxygenase superfamily protein;(source:Araport11)	175	260	144	262	PF03171.20	2OG-FeII_Oxy	15	97	101	56.92	2.3e-15	2.5e-19	1	0	CL0029
MD06G1027200	2-oxoglutarate (2OG) and Fe(II)-dependent oxygenase superfamily protein;(source:Araport11)	13	103	13	136	PF14226.6	DIOX_N	1	84	118	29.14	1.3e-06	1.5e-10	1	0	CL0029
MD10G1088200	2-oxoglutarate (2OG) and Fe(II)-dependent oxygenase superfamily protein	117	181	115	189	PF03171.20	2OG-FeII_Oxy	3	69	101	49.79	3.8e-13	4.2e-17	1	0	CL0029
MD10G1088200	2-oxoglutarate (2OG) and Fe(II)-dependent oxygenase superfamily protein	11	62	7	75	PF14226.6	DIOX_N	47	100	118	35.57	1.3e-08	1.5e-12	1	0	CL0029
MD15G1226400	DAO1, DIOXYGENASE FOR AUXIN OXIDATION 1, DAO1 is an IAA oxidase expressed in many different plant parts. it is a member of a family of dioxygenase and 2OG Fe(II) oxygenase domain and DAO domain containing proteins. It appears to be the major IAA oxidase in planta and major contributor to IAA degradation.	62	155	54	157	PF03171.20	2OG-FeII_Oxy	7	99	101	51.73	9.4e-14	5.2e-18	1	0	CL0029
MD02G1053300	encodes a protein whose sequence is similar to 2-oxoglutarate-dependent dioxygenase	87	135	85	137	PF03171.20	2OG-FeII_Oxy	50	99	101	50.38	2.5e-13	1.4e-17	1	0	CL0029
MD08G1233200	2-oxoglutarate (2OG) and Fe(II)-dependent oxygenase superfamily protein;(source:Araport11)	174	255	142	260	PF03171.20	2OG-FeII_Oxy	12	95	101	43.76	2.9e-11	3.2e-15	1	0	CL0029
MD08G1233200	2-oxoglutarate (2OG) and Fe(II)-dependent oxygenase superfamily protein;(source:Araport11)	11	96	11	141	PF14226.6	DIOX_N	1	80	118	35.22	1.7e-08	1.9e-12	1	0	CL0029
MD10G1195200	2-oxoglutarate (2OG) and Fe(II)-dependent oxygenase superfamily protein;(source:Araport11)	168	262	156	263	PF03171.20	2OG-FeII_Oxy	6	100	101	56.45	3.2e-15	3.6e-19	1	0	CL0029
MD10G1195200	2-oxoglutarate (2OG) and Fe(II)-dependent oxygenase superfamily protein;(source:Araport11)	9	87	9	91	PF14226.6	DIOX_N	1	76	118	38.94	1.2e-09	1.3e-13	1	0	CL0029
MD04G1050700	KUOX1	24	121	22	123	PF03171.20	2OG-FeII_Oxy	3	99	101	69.52	2.7e-19	1.5e-23	1	0	CL0029
MD11G1275100	2-oxoglutarate (2OG) and Fe(II)-dependent oxygenase superfamily protein;(source:Araport11)	59	138	40	143	PF03171.20	2OG-FeII_Oxy	5	84	101	57.06	2.1e-15	1.2e-19	1	0	CL0029
MD03G1070400	encodes a putative oxidoreductase, 2OG-Fe(II) oxygenase family protein	207	292	181	294	PF03171.20	2OG-FeII_Oxy	15	98	101	56.76	2.5e-15	2.8e-19	1	0	CL0029
MD03G1070400	encodes a putative oxidoreductase, 2OG-Fe(II) oxygenase family protein	37	119	37	142	PF14226.6	DIOX_N	1	77	118	32.98	8.4e-08	9.4e-12	1	0	CL0029
MD08G1233600	2-oxoglutarate (2OG) and Fe(II)-dependent oxygenase superfamily protein;(source:Araport11)	169	255	142	260	PF03171.20	2OG-FeII_Oxy	8	95	101	48.43	1e-12	1.1e-16	1	0	CL0029
MD08G1233600	2-oxoglutarate (2OG) and Fe(II)-dependent oxygenase superfamily protein;(source:Araport11)	11	97	11	142	PF14226.6	DIOX_N	1	81	118	29.25	1.2e-06	1.3e-10	1	0	CL0029
MD05G1208700	2-oxoglutarate (2OG) and Fe(II)-dependent oxygenase superfamily protein;(source:Araport11)	168	262	160	263	PF03171.20	2OG-FeII_Oxy	6	100	101	54.05	1.8e-14	2e-18	1	0	CL0029
MD05G1208700	2-oxoglutarate (2OG) and Fe(II)-dependent oxygenase superfamily protein;(source:Araport11)	9	87	9	93	PF14226.6	DIOX_N	1	76	118	37.26	4e-09	4.4e-13	1	0	CL0029
MD17G1199900	2-oxoglutarate (2OG) and Fe(II)-dependent oxygenase superfamily protein;(source:Araport11)	84	177	73	180	PF03171.20	2OG-FeII_Oxy	6	98	101	51.84	8.7e-14	4.8e-18	1	0	CL0029
MD16G1101600	DLO2, DMR6-LIKE OXYGENASE 2,2-oxoglutarate (2OG) and Fe(II)-dependent oxygenase superfamily protein	104	184	100	185	PF03171.20	2OG-FeII_Oxy	8	100	101	39.84	4.8e-10	2.7e-14	1	0	CL0029
MD07G1178500	encodes a protein whose sequence is similar to 2-oxoglutarate-dependent dioxygenase	8	78	5	79	PF03171.20	2OG-FeII_Oxy	30	100	101	65.99	3.4e-18	1.9e-22	1	0	CL0029
MD06G1041500	2-oxoglutarate (2OG) and Fe(II)-dependent oxygenase superfamily protein;(source:Araport11)	98	178	71	180	PF03171.20	2OG-FeII_Oxy	19	99	101	51.13	1.5e-13	1.6e-17	1	0	CL0029
MD06G1041500	2-oxoglutarate (2OG) and Fe(II)-dependent oxygenase superfamily protein;(source:Araport11)	7	92	4	114	PF14226.6	DIOX_N	4	83	118	28.07	2.8e-06	3.1e-10	1	0	CL0029
MD04G1132000	LATERAL BRANCHING OXIDOREDUCTASE 1, LBO1, encodes an oxidoreductase-like enzyme of the 2-oxoglutarate and Fe(II)-dependent dioxygenase superfamily	2	47	1	47	PF03171.20	2OG-FeII_Oxy	55	101	101	41.57	1.4e-10	7.7e-15	1	0	CL0029
MD15G1226300	DAO1, DIOXYGENASE FOR AUXIN OXIDATION 1, DAO1 is an IAA oxidase expressed in many different plant parts. it is a member of a family of dioxygenase and 2OG Fe(II) oxygenase domain and DAO domain containing proteins. It appears to be the major IAA oxidase in planta and major contributor to IAA degradation.	42	121	39	123	PF03171.20	2OG-FeII_Oxy	4	99	101	41.43	1.5e-10	8.5e-15	1	0	CL0029
MD15G1195600	2-oxoglutarate (2OG) and Fe(II)-dependent oxygenase superfamily protein;	53	151	46	151	PF03171.20	2OG-FeII_Oxy	8	101	101	69.77	2.3e-19	1.3e-23	1	0	CL0029
MD06G1027800	2-oxoglutarate (2OG) and Fe(II)-dependent oxygenase superfamily protein;(source:Araport11)	133	227	130	232	PF03171.20	2OG-FeII_Oxy	4	94	101	49.06	6.4e-13	3.6e-17	1	0	CL0029
MD03G1213900	2-oxoglutarate (2OG) and Fe(II)-dependent oxygenase superfamily protein;(source:Araport11)	45	130	17	136	PF03171.20	2OG-FeII_Oxy	10	95	101	58.01	1e-15	5.8e-20	1	0	CL0029
MD09G1204500	DTA4,DOWNSTREAM TARGET OF AGL15-4	68	150	68	167	PF14226.6	DIOX_N	2	84	118	43.88	3.5e-11	3.9e-15	1	0	CL0029
MD09G1204500	DTA4,DOWNSTREAM TARGET OF AGL15-4	256	332	215	334	PF03171.20	2OG-FeII_Oxy	23	99	101	21.46	0.00025	2.8e-08	1	0	CL0029
MD17G1199500	encodes a putative oxidoreductase, 2OG-Fe(II) oxygenase family protein	25	97	6	99	PF03171.20	2OG-FeII_Oxy	28	99	101	47.82	1.6e-12	8.7e-17	1	0	CL0029
MD04G1132100	LATERAL BRANCHING OXIDOREDUCTASE 1, LBO1, encodes an oxidoreductase-like enzyme of the 2-oxoglutarate and Fe(II)-dependent dioxygenase superfamily	45	141	45	148	PF14226.6	DIOX_N	1	99	118	92.63	2.7e-26	1.5e-30	1	0	CL0029
MD12G1167800	ATJRG21, JRG21,One of 4 paralogs encoding a 2-oxoglutarate/Fe(II)-dependent oxygenases that hydroxylates JA to 12-OH-JA.	24	99	22	100	PF03171.20	2OG-FeII_Oxy	3	77	101	64.36	1.1e-17	6.1e-22	1	0	CL0029
MD03G1006400	F6'H1,Encodes a Fe(II)- and 2-oxoglutarate-dependent dioxygenase family gene F6'H1. Mutations in this gene compromise iron uptake and the production of fluorescent phenolics involved in Fe uptake.	55	152	55	162	PF14226.6	DIOX_N	1	100	118	83.73	1.6e-23	8.7e-28	1	0	CL0029
MD06G1028500	2-oxoglutarate (2OG) and Fe(II)-dependent oxygenase superfamily protein;(source:Araport11)	13	120	13	135	PF14226.6	DIOX_N	1	101	118	37.55	3.2e-09	3.6e-13	1	0	CL0029
MD06G1028500	2-oxoglutarate (2OG) and Fe(II)-dependent oxygenase superfamily protein;(source:Araport11)	193	255	161	262	PF03171.20	2OG-FeII_Oxy	16	92	101	27.38	3.6e-06	4e-10	1	0	CL0029
MD11G1272300	SRG1, ATSRG1	54	153	54	166	PF14226.6	DIOX_N	1	98	118	97.35	9.3e-28	5.2e-32	1	0	CL0029
MD06G1027500	2-oxoglutarate (2OG) and Fe(II)-dependent oxygenase superfamily protein;(source:Araport11)	156	223	133	236	PF03171.20	2OG-FeII_Oxy	5	72	101	25.8	1.1e-05	6.3e-10	1	0	CL0029
MD15G1296000	2-oxoglutarate (2OG) and Fe(II)-dependent oxygenase superfamily protein;(source:Araport11)	50	119	32	127	PF03171.20	2OG-FeII_Oxy	8	70	101	38.54	1.2e-09	6.8e-14	1	0	CL0029
MD05G1074100	2-oxoglutarate (2OG) and Fe(II)-dependent oxygenase superfamily protein	101	136	96	138	PF03171.20	2OG-FeII_Oxy	47	82	101	27.85	2.6e-06	1.4e-10	1	0	CL0029
MD07G1247500	KUOX1	44	153	44	161	PF14226.6	DIOX_N	1	116	118	77.68	1.2e-21	6.5e-26	1	0	CL0029
MD09G1157200	DLO2, DMR6-LIKE OXYGENASE 2,2-oxoglutarate (2OG) and Fe(II)-dependent oxygenase superfamily protein	2	57	1	58	PF03171.20	2OG-FeII_Oxy	40	100	101	25.16	1.8e-05	1e-09	1	0	CL0029
MD13G1211000	encodes a protein whose sequence is similar to a 2-oxoglutarate-dependent dioxygenase	64	170	64	184	PF14226.6	DIOX_N	1	104	118	74.32	1.3e-20	7.2e-25	1	0	CL0029
MD04G1060800	2-oxoglutarate (2OG) and Fe(II)-dependent oxygenase superfamily protein;	68	173	53	174	PF03171.20	2OG-FeII_Oxy	14	100	101	45.69	7.1e-12	4e-16	1	0	CL0029
MD09G1188700	2-oxoglutarate (2OG) and Fe(II)-dependent oxygenase superfamily protein;(source:Araport11)	8	97	8	128	PF14226.6	DIOX_N	1	81	118	28.22	2.5e-06	2.8e-10	1	0	CL0029
MD09G1188700	2-oxoglutarate (2OG) and Fe(II)-dependent oxygenase superfamily protein;(source:Araport11)	187	229	178	232	PF03171.20	2OG-FeII_Oxy	56	98	101	22.65	0.00011	1.2e-08	1	0	CL0029
MD02G1053200	encodes a protein whose sequence is similar to a 2-oxoglutarate-dependent dioxygenase	70	135	70	137	PF14226.6	DIOX_N	1	66	118	55.34	9.8e-15	5.5e-19	1	0	CL0029
MD16G1215500	encodes a protein whose sequence is similar to a 2-oxoglutarate-dependent dioxygenase	64	157	64	171	PF14226.6	DIOX_N	1	95	118	66.59	3.2e-18	1.8e-22	1	0	CL0029
MD10G1185500	DMR6	42	117	42	126	PF14226.6	DIOX_N	1	77	118	65.42	7.4e-18	4.1e-22	1	0	CL0029
MD16G1019900	encodes a protein whose sequence is similar to 2-oxoglutarate-dependent dioxygenase	67	162	67	176	PF14226.6	DIOX_N	1	96	118	69.11	5.3e-19	3e-23	1	0	CL0029
MD12G1145200	LATERAL BRANCHING OXIDOREDUCTASE 1, LBO1, encodes an oxidoreductase-like enzyme of the 2-oxoglutarate and Fe(II)-dependent dioxygenase superfamily	44	74	2	76	PF03171.20	2OG-FeII_Oxy	68	99	101	23.09	7.9e-05	4.4e-09	1	0	CL0029
MD05G1014300	encodes a protein whose sequence is similar to a 2-oxoglutarate-dependent dioxygenase	62	167	62	175	PF14226.6	DIOX_N	1	105	118	62.01	8.4e-17	4.7e-21	1	0	CL0029
MD04G1049700	encodes a protein similar to a 2-oxoglutarate-dependent dioxygenase	12	61	3	69	PF03171.20	2OG-FeII_Oxy	29	72	101	29.04	1.1e-06	6.2e-11	1	0	CL0029
MD14G1108700	encodes a protein whose sequence is similar to flavanone 3 hydroxylase from Malus	45	155	45	157	PF14226.6	DIOX_N	1	117	118	86.68	1.9e-24	1.1e-28	1	0	CL0029
MD03G1245300	encodes a protein whose sequence is similar to a 2-oxoglutarate-dependent dioxygenase	64	115	64	119	PF14226.6	DIOX_N	1	49	118	44.05	3.1e-11	1.7e-15	1	0	CL0029
MD03G1207600	2-oxoglutarate (2OG) and Fe(II)-dependent oxygenase superfamily protein;(source:Araport11)	97	152	60	159	PF03171.20	2OG-FeII_Oxy	20	73	101	21.82	0.0002	1.1e-08	1	0	CL0029
MD16G1101900	DMR6	104	157	100	161	PF03171.20	2OG-FeII_Oxy	8	60	101	36.76	4.3e-09	2.4e-13	1	0	CL0029
MD08G1233500	encodes a putative oxidoreductase, 2OG-Fe(II) oxygenase family protein	109	170	81	174	PF03171.20	2OG-FeII_Oxy	8	70	101	22.13	0.00016	8.8e-09	1	0	CL0029
MD14G1108800	encodes a protein whose sequence is similar to flavanone 3 hydroxylase from Malus	45	156	45	156	PF14226.6	DIOX_N	1	118	118	85.47	4.5e-24	2.5e-28	1	0	CL0029
MD08G1233400	encodes a putative oxidoreductase, 2OG-Fe(II) oxygenase family protein	107	168	79	173	PF03171.20	2OG-FeII_Oxy	8	70	101	22.99	8.4e-05	4.7e-09	1	0	CL0029
MD00G1123700	ATGA20OX4, GA20OX4	58	117	58	127	PF14226.6	DIOX_N	1	58	118	37.55	3.2e-09	1.8e-13	1	0	CL0029
MD06G1124000	DLO1, DMR6-LIKE OXYGENASE 1,2-oxoglutarate (2OG) and Fe(II)-dependent oxygenase superfamily protein	8	43	5	70	PF14226.6	DIOX_N	33	68	118	36.16	8.7e-09	4.8e-13	1	0	CL0029
MD06G1124000	DLO1, DMR6-LIKE OXYGENASE 1,2-oxoglutarate (2OG) and Fe(II)-dependent oxygenase superfamily protein	87	138	74	142	PF14226.6	DIOX_N	33	82	118	37.01	4.7e-09	2.6e-13	1	0	CL0029
MD13G1211200	encodes a protein whose sequence is similar to 2-oxoglutarate-dependent dioxygenase	68	144	49	149	PF14226.6	DIOX_N	19	94	118	51.43	1.6e-13	9e-18	1	0	CL0029
MD16G1019700	1-aminocyclopropane-1-carboxylate oxidase-like protein	30	64	6	64	PF03171.20	2OG-FeII_Oxy	65	101	101	22.75	0.0001	5.6e-09	1	0	CL0029
MD15G1295900	2-oxoglutarate (2OG) and Fe(II)-dependent oxygenase superfamily protein;(source:Araport11)	15	62	12	82	PF14226.6	DIOX_N	28	74	118	28.87	1.6e-06	8.8e-11	1	0	CL0029
MD10G1107900	2-oxoglutarate (2OG) and Fe(II)-dependent oxygenase superfamily protein	68	183	68	184	PF14226.6	DIOX_N	1	117	118	58.43	1.1e-15	6.1e-20	1	0	CL0029
MD06G1028400	encodes a putative oxidoreductase, 2OG-Fe(II) oxygenase family protein	13	93	13	102	PF14226.6	DIOX_N	1	75	118	38.2	2e-09	1.1e-13	1	0	CL0029

## Sheet: hmmer_out
E-value	score	bias	E-value	score	bias	exp	N	Sequence	TAIR10_gene	TAIR10_symbol	E_value	bitscore
1.1e-139	466.4	0	1.3e-139	466.1	0	1	1	MD05G1283800	AT1G30040.1	ATGA2OX2, GA2OX2	2e-160	452	1
3.8e-138	461.3	0	4.2e-138	461.2	0	1	1	MD10G1194100	AT1G78440.1	ATGA2OX1, GA2OX1	5.36e-134	392	1
1.5e-136	456.1	0	1.7e-136	455.9	0	1	1	MD05G1207000	AT1G78440.1	ATGA2OX1, GA2OX1	2.3e-133	391	1
3.2e-136	455	0	3.9e-136	454.7	0	1	1	MD10G1262000	AT1G30040.1	ATGA2OX2, GA2OX2	9.93e-149	426	1
1.9e-134	449.2	0	2.3e-134	448.9	0	1	1	MD17G1279100	AT1G02400.1	ATGA2OX4, ATGA2OX6, DTA1, GA2OX6	1.9e-126	370	1
9.1e-132	440.4	0	1.1e-131	440.2	0	1	1	MD13G1148400	AT1G02400.1	ATGA2OX4, ATGA2OX6, DTA1, GA2OX6	8.65e-123	360	1
2.5e-103	346.9	0	2.9e-103	346.6	0	1	1	MD10G1314500	AT4G21200.1	ATGA2OX8, GA2OX8	7.76e-145	413	1
3e-101	340.1	0	3.6e-101	339.8	0	1	1	MD05G1341000	AT4G21200.1	ATGA2OX8, GA2OX8	2.84e-142	414	1
2.3e-99	333.8	0	2.5e-99	333.7	0	1	1	MD13G1008700	AT4G21200.1	ATGA2OX8, GA2OX8	7.74e-127	366	1
2.4e-98	330.5	0	2.6e-98	330.4	0	1	1	MD16G1006700	AT4G21200.1	ATGA2OX8, GA2OX8	1.1e-115	343	1
1.6e-90	304.8	0	2e-90	304.4	0	1	1	MD16G1148400	AT1G02400.1	ATGA2OX4, ATGA2OX6, DTA1, GA2OX6	1.8e-87	265	1
3.3e-86	290.6	0	4.3e-86	290.2	0	1	1	MD09G1286800	AT1G02400.1	ATGA2OX4, ATGA2OX6, DTA1, GA2OX6	3.77e-82	248	1
8.6e-73	246.5	0	1e-72	246.2	0	1	1	MD13G1170400	AT3G21420.1	LATERAL BRANCHING OXIDOREDUCTASE 1, LBO1, encodes an oxidoreductase-like enzyme of the 2-oxoglutarate and Fe(II)-dependent dioxygenase superfamily	0	518	1
3.5e-72	244.5	0	4.1e-72	244.2	0	1	1	MD07G1299900	AT5G24530.1	DMR6	0	513	1
6.9e-72	243.5	0	8.8e-72	243.1	0	1	1	MD01G1228800	AT5G24530.1	DMR6	8.41e-168	484	1
7e-72	243.5	0	9e-72	243.1	0	1	1	MD17G1199100	AT1G15550.1	GA4, ATGA3OX1, GA3OX1	4.06e-164	464	1
1.1e-71	242.8	0	1.3e-71	242.6	0	1	1	MD01G1090000	AT4G10490.1	DLO2, DMR6-LIKE OXYGENASE 2,2-oxoglutarate (2OG) and Fe(II)-dependent oxygenase superfamily protein	2.36e-165	466	1
1.1e-71	242.9	0	1.4e-71	242.4	0	1.1	1	MD05G1074000	AT3G19000.1	2-oxoglutarate (2OG) and Fe(II)-dependent oxygenase superfamily protein	2.61e-143	411	1
1.1e-71	242.8	0	1.5e-71	242.3	0	1.1	1	MD10G1088100	AT3G19000.1	2-oxoglutarate (2OG) and Fe(II)-dependent oxygenase superfamily protein	6.26e-149	437	1
1.7e-71	242.2	0	2.2e-71	241.9	0	1	1	MD06G1038700	AT1G17020.1	SRG1, ATSRG1	9.99e-119	347	1
1.8e-71	242.2	0	2.3e-71	241.8	0	1.1	1	MD14G1207600	AT3G19000.1	2-oxoglutarate (2OG) and Fe(II)-dependent oxygenase superfamily protein	5.44e-146	418	1
1.9e-71	242.1	0	2.3e-71	241.8	0	1	1	MD16G1172000	AT3G21420.1	LATERAL BRANCHING OXIDOREDUCTASE 1, LBO1, encodes an oxidoreductase-like enzyme of the 2-oxoglutarate and Fe(II)-dependent dioxygenase superfamily	2.16e-178	503	1
2.8e-71	241.5	0	3.4e-71	241.2	0	1	1	MD04G1132400	AT3G21420.1	LATERAL BRANCHING OXIDOREDUCTASE 1, LBO1, encodes an oxidoreductase-like enzyme of the 2-oxoglutarate and Fe(II)-dependent dioxygenase superfamily	1.47e-94	290	1
4e-69	234.4	0	5e-69	234.1	0	1	1	MD11G1272400	AT1G17020.1	SRG1, ATSRG1	2.83e-155	445	1
5e-69	234.1	0	6.4e-69	233.7	0	1	1	MD11G1272000	AT1G17020.1	SRG1, ATSRG1	9.6e-153	438	1
7.7e-69	233.5	0	9.9e-69	233.1	0	1	1	MD15G1353800	AT5G08640.2	FLS1	9.25e-111	329	1
1.8e-68	232.3	0	2.3e-68	231.9	0	1	1	MD03G1251500	AT1G17020.1	SRG1, ATSRG1	8.92e-156	445	1
8e-68	230.1	0	1e-67	229.8	0	1	1	MD09G1217400	AT1G15550.1	GA4, ATGA3OX1, GA3OX1	4.63e-157	448	1
1.2e-67	229.5	0	1.6e-67	229.2	0	1	1	MD11G1271400	AT1G17020.1	SRG1, ATSRG1	1.46e-137	399	1
3.4e-67	228	0	4.4e-67	227.7	0	1	1	MD04G1154400	AT3G11180.1	jox1 JASMONIC ACID OXIDASE 1, JOX1, One of 4 paralogs encoding a 2-oxoglutarate/Fe(II)-dependent oxygenases that hydroxylates JA to 12-OH-JA.	1.59e-166	479	1
3.7e-67	227.9	0	4.6e-67	227.6	0	1	1	MD01G1153600	AT5G05600.1	JOX2,Encodes a protein with similarity to flavonol synthases that is involved in the detoxifcation polycyclic aromatic hydrocarbons.One of 4 paralogs encoding a 2-oxoglutarate/Fe(II)-dependent oxygenases that hydroxylates JA to 12-OH-JA.	0	510	1
4.2e-67	227.8	0	5.5e-67	227.4	0	1	1	MD15G1145200	AT4G21690.1	ATGA3OX3, GA3OX3	1e-126	368	1
4.6e-67	227.6	0	5.9e-67	227.3	0	1	1	MD14G1141200	AT4G10490.1	DLO2, DMR6-LIKE OXYGENASE 2,2-oxoglutarate (2OG) and Fe(II)-dependent oxygenase superfamily protein	1.62e-180	508	1
5.8e-67	227.3	0	7.2e-67	227	0	1	1	MD11G1272500	AT1G17020.1	SRG1, ATSRG1	2.17e-160	464	1
6.3e-67	227.2	0	7.7e-67	226.9	0	1	1	MD07G1222600	AT5G05600.1	JOX2,Encodes a protein with similarity to flavonol synthases that is involved in the detoxifcation polycyclic aromatic hydrocarbons.One of 4 paralogs encoding a 2-oxoglutarate/Fe(II)-dependent oxygenases that hydroxylates JA to 12-OH-JA.	0	510	1
6.9e-67	227	0	8.9e-67	226.7	0	1.1	1	MD01G1192100	AT5G51810.1	GA20OX2, AT2353, ATGA20OX2	0	521	1
8.9e-66	223.4	0	1.1e-65	223.1	0	1	1	MD12G1145100	AT3G21420.1	LATERAL BRANCHING OXIDOREDUCTASE 1, LBO1, encodes an oxidoreductase-like enzyme of the 2-oxoglutarate and Fe(II)-dependent dioxygenase superfamily	1.38e-95	293	1
1.3e-65	222.9	0	1.6e-65	222.6	0	1	1	MD03G1210700	AT4G21200.1	ATGA2OX8, GA2OX8	1.17e-85	259	1
1.7e-65	222.4	0	2.2e-65	222.1	0	1.1	1	MD06G1124100	AT4G10490.1	DLO2, DMR6-LIKE OXYGENASE 2,2-oxoglutarate (2OG) and Fe(II)-dependent oxygenase superfamily protein	5.36e-180	508	1
2e-65	222.2	0	2.7e-65	221.8	0	1.1	1	MD00G1003600	AT5G51810.1	GA20OX2, AT2353, ATGA20OX2	2.55e-180	510	1
2.7e-65	221.8	0	3.4e-65	221.5	0	1	1	MD12G1168100	AT5G05600.1	JOX2,Encodes a protein with similarity to flavonol synthases that is involved in the detoxifcation polycyclic aromatic hydrocarbons.One of 4 paralogs encoding a 2-oxoglutarate/Fe(II)-dependent oxygenases that hydroxylates JA to 12-OH-JA.	8.85e-166	469	1
6e-65	220.7	0	7.7e-65	220.3	0	1	1	MD14G1141000	AT4G10490.1	DLO2, DMR6-LIKE OXYGENASE 2,2-oxoglutarate (2OG) and Fe(II)-dependent oxygenase superfamily protein	0	509	1
1.8e-64	219.1	0	2.1e-64	218.9	0	1	1	MD05G1292600	AT1G17020.1	SRG1, ATSRG1	1.18e-109	326	1
2.7e-64	218.5	0	3.4e-64	218.2	0	1	1	MD02G1198000	AT4G25420.1	GA5, GA20OX1, AT2301, ATGA20OX1	9.43e-179	505	1
2.8e-64	218.5	0	3.4e-64	218.2	0	1	1	MD10G1268500	AT1G78550.1	2-oxoglutarate (2OG) and Fe(II)-dependent oxygenase superfamily protein	1.32e-110	330	1
7.5e-64	217.1	0	8.5e-64	216.9	0	1	1	MD05G1292700	AT1G78550.1	2-oxoglutarate (2OG) and Fe(II)-dependent oxygenase superfamily protein	9.8e-109	322	1
3.3e-63	215	0	4.5e-63	214.5	0	1.1	1	MD15G1313900	AT3G13610.1	F6'H1,Encodes a Fe(II)- and 2-oxoglutarate-dependent dioxygenase family gene F6'H1. Mutations in this gene compromise iron uptake and the production of fluorescent phenolics involved in Fe uptake.	0	506	1
1.1e-62	213.2	0	1.4e-62	212.9	0	1	1	MD08G1138400	AT1G15550.1	GA4, ATGA3OX1, GA3OX1	2.18e-101	303	1
8.3e-63	213.6	0	1.5e-62	212.7	0	1.4	1	MD11G1071600	AT5G58660.1	2-oxoglutarate (2OG) and Fe(II)-dependent oxygenase superfamily protein; ATGA2OX9	1.79e-107	321	1
1.6e-62	212.7	0	2.1e-62	212.3	0	1	1	MD02G1263100	AT1G15550.1	GA4, ATGA3OX1, GA3OX1	1.16e-122	358	1
2.4e-62	212.1	0	3.3e-62	211.7	0	1.1	1	MD07G1074700	AT2G36690.1	GERMINATION INSENSITIVE TO ABA MUTANT 2, GIM2,2-oxoglutarate-dependent dioxygenase involved in GA metabolism	5.55e-158	454	1
5.9e-62	210.8	0	8e-62	210.4	0	1	1	MD12G1103300	AT2G36690.1	GERMINATION INSENSITIVE TO ABA MUTANT 2, GIM2,2-oxoglutarate-dependent dioxygenase involved in GA metabolism	2.59e-177	503	1
4.7e-62	211.1	0	8.7e-62	210.3	0	1.3	1	MD03G1066600	AT5G58660.1	2-oxoglutarate (2OG) and Fe(II)-dependent oxygenase superfamily protein; ATGA2OX9	4.86e-108	323	1
2.4e-61	208.8	0	3e-61	208.5	0	1	1	MD07G1054800	AT1G15550.1	GA4, ATGA3OX1, GA3OX1	4.02e-131	379	1
2e-60	205.8	0	2.6e-60	205.4	0	1	1	MD02G1263200	AT1G80340.1	GA4H, ATGA3OX2, GA3OX2	1.53e-129	375	1
1.9e-60	205.9	0	4.5e-60	204.7	0	1.5	1	MD08G1163300	AT3G19010.1	2-oxoglutarate (2OG) and Fe(II)-dependent oxygenase superfamily protein	2.15e-105	318	1
4.7e-60	204.6	0	6e-60	204.2	0	1	1	MD15G1116300	AT1G15550.1	GA4, ATGA3OX1, GA3OX1	1.11e-101	311	1
1e-59	203.5	0	1.3e-59	203.2	0	1	1	MD15G1354100	AT5G08640.2	FLS1	2.77e-155	442	1
1.1e-59	203.3	0	1.5e-59	203	0	1	1	MD05G1199300	AT5G24530.1	DMR6	6.39e-83	256	1
4.7e-60	204.6	0	1.9e-59	202.6	0	1.7	1	MD08G1160900	AT1G77330.1	ACC OXIDASE 5, ACO5, similar to 1-aminocyclopropane-1-carboxylate oxidase	4.09e-154	438	1
1.9e-59	202.6	0	2.3e-59	202.3	0	1	1	MD15G1088200	AT5G51810.1	GA20OX2, AT2353, ATGA20OX2	3.68e-137	396	1
6.9e-59	200.7	0	9.1e-59	200.4	0	1	1	MD10G1053100	AT4G10490.1	DLO2, DMR6-LIKE OXYGENASE 2,2-oxoglutarate (2OG) and Fe(II)-dependent oxygenase superfamily protein	1.25e-68	220	1
7.8e-59	200.6	0	1e-58	200.2	0	1	1	MD10G1052800	AT4G10490.1	DLO2, DMR6-LIKE OXYGENASE 2,2-oxoglutarate (2OG) and Fe(II)-dependent oxygenase superfamily protein	3.86e-69	223	1
8.7e-59	200.4	0	1.1e-58	200.1	0	1	1	MD10G1185400	AT5G24530.1	DMR6	7.62e-74	234	1
1e-58	200.2	0	1.3e-58	199.8	0	1	1	MD05G1046000	AT2G36690.1	GERMINATION INSENSITIVE TO ABA MUTANT 2, GIM2,2-oxoglutarate-dependent dioxygenase involved in GA metabolism	1.1e-65	218	1
1.4e-58	199.7	0	1.8e-58	199.4	0	1	1	MD05G1201900	AT5G24530.1	DMR6	5.09e-79	246	1
2.7e-58	198.8	0	3.4e-58	198.5	0	1	1	MD11G1171500	AT4G10490.1	DLO2, DMR6-LIKE OXYGENASE 2,2-oxoglutarate (2OG) and Fe(II)-dependent oxygenase superfamily protein	6.79e-68	221	1
2.7e-58	198.8	0	3.5e-58	198.4	0	1	1	MD03G1140400	AT4G10490.1	DLO2, DMR6-LIKE OXYGENASE 2,2-oxoglutarate (2OG) and Fe(II)-dependent oxygenase superfamily protein	1.43e-67	218	1
4.1e-58	198.2	0	5.3e-58	197.8	0	1	1	MD10G1053200	AT4G10490.1	DLO2, DMR6-LIKE OXYGENASE 2,2-oxoglutarate (2OG) and Fe(II)-dependent oxygenase superfamily protein	1.19e-68	223	1
4.6e-58	198	0	8.4e-58	197.2	0	1.3	1	MD05G1199100	AT5G24530.1	DMR6	4.34e-86	270	1
6.7e-58	197.5	0	8.7e-58	197.1	0	1	1	MD03G1140300	AT4G10490.1	DLO2, DMR6-LIKE OXYGENASE 2,2-oxoglutarate (2OG) and Fe(II)-dependent oxygenase superfamily protein	2.05e-67	219	1
9e-58	197.1	0	1.2e-57	196.7	0	1	1	MD10G1053000	AT4G10490.1	DLO2, DMR6-LIKE OXYGENASE 2,2-oxoglutarate (2OG) and Fe(II)-dependent oxygenase superfamily protein	7.41e-69	219	1
3.1e-57	195.3	0	4e-57	194.9	0	1	1	MD05G1221300	AT3G12900.1	S8H, SCOPOLETIN 8- HYDROXYLASE,S8H hydroxylates scopoletin to generate fraxetin (8-hydroxyscopoletin). Fraxetin and its oxidized analog sideretin (5-hydroxyfraxetin) are catecholic coumarins secreted into the rhizosphere under conditions of low iron availability and help mobilize this nutrient from insoluble iron(III) pools in the soil.S8H hydroxylates scopoletin to generate fraxetin (8-hydroxysc…	2.21e-162	461	1
9.3e-57	193.7	0	1.2e-56	193.4	0	1	1	MD08G1121600	AT5G08640.2	FLS1	7.28e-130	378	1
1.4e-56	193.1	0	2e-56	192.7	0	1	1	MD08G1168600	AT5G08640.2	FLS1	7.5e-133	389	1
2.4e-56	192.4	0	3e-56	192.1	0	1	1	MD17G1106300	AT1G05010.1	EFE, ACO4, EAT1	4.85e-160	454	1
2.1e-56	192.6	0	6.3e-56	191	0	1.6	1	MD13G1210900	AT1G06650.2	encodes a protein whose sequence is similar to 2-oxoglutarate-dependent dioxygenase	8.59e-144	416	1
6.8e-56	190.9	0	8.3e-56	190.6	0	1	1	MD09G1114800	AT1G05010.1	EFE, ACO4, EAT1	3.07e-163	461	1
7.1e-56	190.8	0	1e-55	190.3	0	1.2	1	MD15G1001500	AT5G24530.1	DMR6	7.12e-77	244	1
1.3e-55	189.9	0	1.7e-55	189.6	0	1.1	1	MD16G1020100	AT5G59530.1	2-oxoglutarate (2OG) and Fe(II)-dependent oxygenase superfamily protein;	3.77e-113	340	1
2.3e-55	189.2	0	2.9e-55	188.8	0	1	1	MD10G1328100	AT1G05010.1	EFE, ACO4, EAT1	2.14e-159	451	1
3.1e-55	188.7	0	4.7e-55	188.1	0	1.2	1	MD16G1214100	AT1G06650.2	encodes a protein whose sequence is similar to 2-oxoglutarate-dependent dioxygenase	1.95e-148	426	1
7.5e-55	187.5	0	8.2e-55	187.3	0	1	1	MD11G1225400	AT4G21200.1	ATGA2OX8, GA2OX8	3.29e-77	236	1
7.4e-55	187.5	0	9.6e-55	187.1	0	1.1	1	MD16G1020000	AT1G06620.1	encodes a protein whose sequence is similar to a 2-oxoglutarate-dependent dioxygenase	8.06e-109	327	1
1.8e-86	291.4	0	9.8e-55	187.1	0	4.1	4	MD05G1074200	AT3G19000.1	2-oxoglutarate (2OG) and Fe(II)-dependent oxygenase superfamily protein	2.34e-122	365	1
5.4e-55	187.9	0	1.1e-54	187	0	1.4	1	MD03G1245000	AT1G06620.1	encodes a protein whose sequence is similar to a 2-oxoglutarate-dependent dioxygenase	1.46e-152	438	1
7.7e-55	187.4	0	2.2e-54	185.9	0	1.6	1	MD14G1140700	AT4G10490.1	DLO2, DMR6-LIKE OXYGENASE 2,2-oxoglutarate (2OG) and Fe(II)-dependent oxygenase superfamily protein	4.06e-167	470	1
1.7e-54	186.3	0	2.2e-54	186	0	1	1	MD05G1354000	AT1G05010.1	EFE, ACO4, EAT1	7.32e-158	448	1
2.8e-54	185.6	0	3.9e-54	185.1	0	1.1	1	MD01G1060300	AT4G23340.1	2-oxoglutarate (2OG) and Fe(II)-dependent oxygenase superfamily protein;	3.14e-142	408	1
5.9e-54	184.5	0	8e-54	184.1	0	1.1	1	MD12G1028500	AT2G30830.1	encodes a protein whose sequence is similar to 2-oxoglutarate-dependent dioxygenase	1.96e-90	276	1
1.3e-53	183.4	0	1.6e-53	183.1	0	1	1	MD06G1050300	AT5G07200.1	YAP169, GA20OX3, ATGA20OX3	3.12e-43	149	1
2.2e-53	182.6	0	2.8e-53	182.3	0	1	1	MD02G1020000	AT5G20400.1	encodes a protein whose sequence is similar to flavanone 3 hydroxylase from Malus	1.73e-150	434	1
7.5e-53	180.9	0	1e-52	180.4	0	1.2	1	MD07G1137400	AT4G23340.1	2-oxoglutarate (2OG) and Fe(II)-dependent oxygenase superfamily protein;	7.54e-115	335	1
7.4e-53	180.9	0	1.1e-52	180.3	0	1.2	1	MD15G1246200	AT3G51240.1	F3H, TT6, F3'H	0	580	1
8.9e-53	180.6	0	1.1e-52	180.3	0	1	1	MD09G1144700	AT4G16330.2	2-oxoglutarate (2OG) and Fe(II)-dependent oxygenase superfamily protein;	5.24e-138	400	1
9e-53	180.6	0	1.2e-52	180.2	0	1.2	1	MD14G1028700	AT2G30830.1	encodes a protein whose sequence is similar to 2-oxoglutarate-dependent dioxygenase	3.01e-90	278	1
8.7e-53	180.7	0	1.5e-52	179.9	0	1.4	1	MD14G1140400	AT4G10490.1	DLO2, DMR6-LIKE OXYGENASE 2,2-oxoglutarate (2OG) and Fe(II)-dependent oxygenase superfamily protein	3.06e-170	480	1
1.3e-52	180.2	0	1.7e-52	179.7	0	1.1	1	MD06G1071600	AT4G22880.2	LDOX, TDS4, TT18, ANS	0	510	1
1.5e-52	179.9	0	2e-52	179.5	0	1	1	MD02G1019300	AT1G49390.1	2-oxoglutarate (2OG) and Fe(II)-dependent oxygenase superfamily protein	1.51e-111	330	1
1.7e-52	179.8	0	2.3e-52	179.3	0	1.1	1	MD10G1053500	AT2G36690.1	GERMINATION INSENSITIVE TO ABA MUTANT 2, GIM2,2-oxoglutarate-dependent dioxygenase involved in GA metabolism	7.73e-78	250	1
2e-52	179.5	0	2.8e-52	179	0	1.1	1	MD03G1001100	AT4G22880.2	LDOX, TDS4, TT18, ANS	7.48e-178	511	1
2.3e-52	179.3	0	3.6e-52	178.7	0	1.2	1	MD02G1132200	AT3G51240.1	F3H, TT6, F3'H	0	612	1
6.6e-52	177.8	0	8.5e-52	177.4	0	1	1	MD02G1019600	AT1G49390.1	2-oxoglutarate (2OG) and Fe(II)-dependent oxygenase superfamily protein	5.62e-112	332	1
9.9e-52	177.2	0	1.3e-51	176.9	0	1	1	MD02G1019700	AT1G49390.1	2-oxoglutarate (2OG) and Fe(II)-dependent oxygenase superfamily protein	1.31e-145	418	1
6.3e-52	177.9	0	1.5e-51	176.6	0	1.5	1	MD10G1186400	AT1G06620.1	encodes a protein whose sequence is similar to a 2-oxoglutarate-dependent dioxygenase	1.44e-121	358	1
7.2e-51	174.4	0	1.3e-50	173.6	0	1.3	1	MD13G1212100	AT1G06620.1	encodes a protein whose sequence is similar to a 2-oxoglutarate-dependent dioxygenase	1.47e-125	384	1
1e-49	170.6	0	1.3e-49	170.3	0	1.1	1	MD01G1176500	AT5G07480.1	KUOX1	4.21e-136	389	1
5.4e-49	168.2	0	7.6e-49	167.7	0	1.1	1	MD15G1226200	AT1G14130.1	DAO1, DIOXYGENASE FOR AUXIN OXIDATION 1, DAO1 is an IAA oxidase expressed in many different plant parts. it is a member of a family of dioxygenase and 2OG Fe(II) oxygenase domain and DAO domain containing proteins. It appears to be the major IAA oxidase in planta and major contributor to IAA degradation.	4.03e-110	325	1
9e-49	167.5	0	1.1e-48	167.2	0	1	1	MD15G1116900	AT1G52820.1	2-oxoglutarate (2OG) and Fe(II)-dependent oxygenase superfamily protein;(source:Araport11)	1.81e-73	233	1
2e-48	166.3	0	4.9e-48	165.1	0	1.5	1	MD05G1009100	AT4G10490.1	DLO2, DMR6-LIKE OXYGENASE 2,2-oxoglutarate (2OG) and Fe(II)-dependent oxygenase superfamily protein	5.19e-41	148	1
5.7e-48	164.9	0	7.5e-48	164.5	0	1	1	MD05G1008900	AT2G36690.1	GERMINATION INSENSITIVE TO ABA MUTANT 2, GIM2,2-oxoglutarate-dependent dioxygenase involved in GA metabolism	5.11e-42	153	1
6e-48	164.8	0	7.9e-48	164.4	0	1	1	MD10G1316500	AT1G14130.1	DAO1, DIOXYGENASE FOR AUXIN OXIDATION 1, DAO1 is an IAA oxidase expressed in many different plant parts. it is a member of a family of dioxygenase and 2OG Fe(II) oxygenase domain and DAO domain containing proteins. It appears to be the major IAA oxidase in planta and major contributor to IAA degradation.	8.54e-134	390	1
7.1e-48	164.5	0	1.3e-47	163.6	0	1.4	1	MD15G1205100	AT2G19590.1	ACO1, ATACO1	1.14e-165	469	1
4.8e-47	161.8	0	1.2e-46	160.5	0	1.5	1	MD13G1211800	AT1G06620.1	encodes a protein whose sequence is similar to a 2-oxoglutarate-dependent dioxygenase	3.25e-151	435	1
3.6e-46	158.9	0	5.9e-46	158.2	0	1.3	1	MD10G1187000	AT1G06620.1	encodes a protein whose sequence is similar to a 2-oxoglutarate-dependent dioxygenase	1.59e-104	317	1
8.1e-46	157.8	0	1.1e-45	157.3	0	1.1	1	MD02G1107000	AT1G14130.1	DAO1, DIOXYGENASE FOR AUXIN OXIDATION 1, DAO1 is an IAA oxidase expressed in many different plant parts. it is a member of a family of dioxygenase and 2OG Fe(II) oxygenase domain and DAO domain containing proteins. It appears to be the major IAA oxidase in planta and major contributor to IAA degradation.	1.58e-130	379	1
1.5e-45	156.9	0	1.8e-45	156.6	0	1	1	MD08G1138800	AT1G52800.1	2-oxoglutarate (2OG) and Fe(II)-dependent oxygenase superfamily protein;(source:Araport11)	3.11e-73	229	1
7.6e-45	154.6	0	1.1e-44	154.1	0	1.1	1	MD02G1106500	AT1G14130.1	DAO1, DIOXYGENASE FOR AUXIN OXIDATION 1, DAO1 is an IAA oxidase expressed in many different plant parts. it is a member of a family of dioxygenase and 2OG Fe(II) oxygenase domain and DAO domain containing proteins. It appears to be the major IAA oxidase in planta and major contributor to IAA degradation.	1.81e-117	342	1
1e-44	154.2	0	4.2e-44	152.1	0	1.7	1	MD00G1165100	AT3G60290.1	2-oxoglutarate (2OG) and Fe(II)-dependent oxygenase superfamily protein;(source:Araport11)	2.4e-64	211	1
2.9e-43	149.4	0	5.3e-43	148.5	0	1.3	1	MD16G1215300	AT1G06620.1	encodes a protein whose sequence is similar to a 2-oxoglutarate-dependent dioxygenase	1.49e-135	392	1
1.8e-42	146.8	0	2.2e-42	146.5	0	1	1	MD02G1020100	AT1G49390.1	2-oxoglutarate (2OG) and Fe(II)-dependent oxygenase superfamily protein	3.26e-119	355	1
1.6e-41	143.6	0	2.2e-41	143.2	0	1.1	1	MD00G1169500	AT4G16770.1	2-oxoglutarate (2OG) and Fe(II)-dependent oxygenase superfamily protein;	1.06e-117	346	1
6.5e-42	144.9	0	4.9e-41	142	0	1.9	1	MD16G1215200	AT1G06620.1	encodes a protein whose sequence is similar to a 2-oxoglutarate-dependent dioxygenase	1.18e-107	318	1
4.9e-41	142	0	7.4e-41	141.4	0	1.2	1	MD11G1277300	AT4G16765.1	2-oxoglutarate (2OG) and Fe(II)-dependent oxygenase superfamily protein;	1.49e-121	348	1
9.3e-42	144.4	0	8.4e-41	141.3	0	1.9	1	MD02G1064900	AT1G35190.1	2-oxoglutarate (2OG) and Fe(II)-dependent oxygenase superfamily protein	3.35e-166	471	1
8.8e-41	141.2	0	9.8e-41	141.1	0	1	1	MD11G1272100	AT1G17020.1	SRG1, ATSRG1	6.65e-77	233	1
6.9e-58	197.5	0	1.1e-40	140.9	0	2	2	MD08G1163600	AT3G19010.1	2-oxoglutarate (2OG) and Fe(II)-dependent oxygenase superfamily protein	6.94e-94	283	1
4e-41	142.3	0	1.6e-40	140.4	0	1.7	1	MD05G1200300	AT1G06650.2	encodes a protein whose sequence is similar to 2-oxoglutarate-dependent dioxygenase	1.38e-98	296	1
2e-40	140	0	2.5e-40	139.7	0	1.1	1	MD00G1220300	AT1G06650.2	encodes a protein whose sequence is similar to 2-oxoglutarate-dependent dioxygenase	7.83e-88	267	1
3.2e-40	139.4	0	4.8e-40	138.8	0	1.2	1	MD17G1200500	AT1G52800.1	2-oxoglutarate (2OG) and Fe(II)-dependent oxygenase superfamily protein;(source:Araport11)	1.85e-118	347	1
6.5e-40	138.4	0	8.6e-40	138	0	1.1	1	MD17G1199600	AT1G52820.1	2-oxoglutarate (2OG) and Fe(II)-dependent oxygenase superfamily protein;(source:Araport11)	1.24e-170	479	1
4.4e-39	135.6	0	5.5e-39	135.3	0	1	1	MD03G1032300	AT1G06650.2	encodes a protein whose sequence is similar to 2-oxoglutarate-dependent dioxygenase	4.95e-148	423	1
5.3e-39	135.3	0	7.1e-39	134.9	0	1.1	1	MD17G1200100	AT1G52800.1	2-oxoglutarate (2OG) and Fe(II)-dependent oxygenase superfamily protein;(source:Araport11)	1.46e-110	326	1
2.4e-39	136.5	0	1.4e-38	134	0	1.8	1	MD02G1177200	AT3G50210.3	2-oxoglutarate (2OG) and Fe(II)-dependent oxygenase superfamily protein;(source:Araport11)	7.55e-179	504	1
1.8e-38	133.6	0	2.2e-38	133.3	0	1	1	MD05G1014400	AT1G04380.1	encodes a protein similar to a 2-oxoglutarate-dependent dioxygenase	9.82e-65	206	1
2.4e-38	133.2	0	4.5e-38	132.3	0	1.4	1	MD02G1054900	AT1G06650.2	encodes a protein whose sequence is similar to 2-oxoglutarate-dependent dioxygenase	2.61e-112	328	1
3.4e-38	132.7	0	5.5e-38	132	0	1.2	1	MD04G1060700	AT4G16770.1	2-oxoglutarate (2OG) and Fe(II)-dependent oxygenase superfamily protein;	9.3e-123	356	1
3.1e-37	129.5	0	3.5e-37	129.4	0	1	1	MD13G1211100	AT1G06645.1	2-oxoglutarate (2OG) and Fe(II)-dependent oxygenase superfamily protein;	7.6e-78	236	1
2.5e-37	129.8	0	6.6e-37	128.5	0	1.5	1	MD16G1215000	AT1G06620.1	encodes a protein whose sequence is similar to a 2-oxoglutarate-dependent dioxygenase	2.88e-113	333	1
3.3e-36	126.2	0	3.8e-36	126	0	1	1	MD10G1189600	AT5G24530.1	DMR6	5.48e-39	135	1
3.4e-36	126.1	0	4e-36	125.9	0	1	1	MD16G1019800	AT5G59530.1	2-oxoglutarate (2OG) and Fe(II)-dependent oxygenase superfamily protein;	2.79e-56	181	1
1.3e-50	173.6	0	2.1e-35	123.5	0	2	2	MD05G1205100	AT1G06620.1	encodes a protein whose sequence is similar to a 2-oxoglutarate-dependent dioxygenase	1.7e-92	289	1
3.4e-51	175.5	0	9.2e-34	118.1	0	2.3	2	MD02G1050800	AT1G06650.2	encodes a protein whose sequence is similar to 2-oxoglutarate-dependent dioxygenase	8.6e-136	397	1
1.5e-33	117.4	0	2e-33	117	0	1	1	MD13G1212000	AT1G06620.1	encodes a protein whose sequence is similar to a 2-oxoglutarate-dependent dioxygenase	3.38e-98	292	1
2.1e-33	116.9	0	2.7e-33	116.6	0	1	1	MD00G1052600	AT1G52800.1	2-oxoglutarate (2OG) and Fe(II)-dependent oxygenase superfamily protein;(source:Araport11)	2.7e-74	232	1
7.6e-33	115.1	0	8.9e-33	114.9	0	1	1	MD05G1046300	AT2G36690.1	GERMINATION INSENSITIVE TO ABA MUTANT 2, GIM2,2-oxoglutarate-dependent dioxygenase involved in GA metabolism	1.13e-43	151	1
3.4e-31	109.7	0	4.2e-31	109.4	0	1.1	1	MD06G1041400	AT1G52800.1	2-oxoglutarate (2OG) and Fe(II)-dependent oxygenase superfamily protein;(source:Araport11)	3.37e-77	243	1
8.2e-31	108.4	0	1e-30	108.1	0	1.1	1	MD06G1041300	AT1G52800.1	2-oxoglutarate (2OG) and Fe(II)-dependent oxygenase superfamily protein;(source:Araport11)	6.87e-77	239	1
5.9e-31	108.9	0	1.1e-30	108	0	1.4	1	MD06G1028300	AT1G52800.1	2-oxoglutarate (2OG) and Fe(II)-dependent oxygenase superfamily protein;(source:Araport11)	1.56e-82	252	1
4.5e-30	106	0.1	6.5e-30	105.5	0.1	1.1	1	MD09G1188300	AT1G52800.1	2-oxoglutarate (2OG) and Fe(II)-dependent oxygenase superfamily protein;(source:Araport11)	5.51e-86	267	1
6.7e-30	105.4	0	8.5e-30	105.1	0	1	1	MD03G1085000	AT1G52800.1	2-oxoglutarate (2OG) and Fe(II)-dependent oxygenase superfamily protein;(source:Araport11)	3.24e-102	310	1
1.2e-29	104.6	0	1.5e-29	104.3	0	1	1	MD11G1092600	AT1G52800.1	2-oxoglutarate (2OG) and Fe(II)-dependent oxygenase superfamily protein;(source:Araport11)	1.68e-102	308	1
4.5e-29	102.7	0	5.2e-29	102.5	0	1	1	MD11G1225300	AT4G21200.3	ATGA2OX8, GA2OX8	1.33e-35	122	1
4.9e-29	102.6	0	5.4e-29	102.5	0	1	1	MD10G1188800	AT4G10490.1	DLO2, DMR6-LIKE OXYGENASE 2,2-oxoglutarate (2OG) and Fe(II)-dependent oxygenase superfamily protein	9.59e-27	104	1
5.2e-29	102.5	0	6.7e-29	102.1	0	1.1	1	MD10G1189400	AT5G24530.1	DMR6	2.36e-41	145	1
1.6e-28	100.9	0.4	1.9e-28	100.6	0.4	1	1	MD02G1004300	AT1G52800.1	2-oxoglutarate (2OG) and Fe(II)-dependent oxygenase superfamily protein;(source:Araport11)	7.92e-73	230	#N/A
1e-28	101.5	0	4.2e-28	99.5	0	1.7	1	MD16G1271000	AT1G06620.1	encodes a protein whose sequence is similar to a 2-oxoglutarate-dependent dioxygenase	4.88e-76	237	1
6.4e-29	102.2	0	4.3e-28	99.5	0	1.9	2	MD11G1275200	AT1G52800.1	2-oxoglutarate (2OG) and Fe(II)-dependent oxygenase superfamily protein;(source:Araport11)	3.26e-84	261	1
2.3e-43	149.7	0.1	6.3e-28	98.9	0	2.1	2	MD12G1028400	AT2G30830.1	encodes a protein whose sequence is similar to 2-oxoglutarate-dependent dioxygenase	6.2e-84	258	1
6.2e-28	99	0	1.1e-27	98.2	0	1.4	1	MD11G1074400	AT1G52800.1	2-oxoglutarate (2OG) and Fe(II)-dependent oxygenase superfamily protein;(source:Araport11)	9.52e-106	311	1
3.5e-27	96.5	0	4.5e-27	96.1	0	1.1	1	MD17G1200700	AT1G52790.1	encodes a putative oxidoreductase, 2OG-Fe(II) oxygenase family protein	1.06e-132	380	1
1.7e-26	94.2	0.1	2.5e-26	93.7	0.1	1.2	1	MD03G1140200	AT4G10490.1	DLO2, DMR6-LIKE OXYGENASE 2,2-oxoglutarate (2OG) and Fe(II)-dependent oxygenase superfamily protein	1.86e-35	129	1
8e-26	92	0	1e-25	91.7	0	1.1	1	MD16G1214600	AT1G06620.1	encodes a protein whose sequence is similar to a 2-oxoglutarate-dependent dioxygenase	2.73e-65	204	1
3e-25	90.1	0	3.7e-25	89.8	0	1	1	MD16G1268200	AT1G52800.1	2-oxoglutarate (2OG) and Fe(II)-dependent oxygenase superfamily protein;(source:Araport11)	3.34e-82	253	1
6.6e-25	89	0	8e-25	88.7	0	1	1	MD10G1088200	AT3G19000.2	2-oxoglutarate (2OG) and Fe(II)-dependent oxygenase superfamily protein	1.55e-52	169	1
1.4e-24	87.9	0	1.7e-24	87.7	0	1	1	MD15G1226400	AT1G14130.1	DAO1, DIOXYGENASE FOR AUXIN OXIDATION 1, DAO1 is an IAA oxidase expressed in many different plant parts. it is a member of a family of dioxygenase and 2OG Fe(II) oxygenase domain and DAO domain containing proteins. It appears to be the major IAA oxidase in planta and major contributor to IAA degradation.	2.23e-74	227	1
3.5e-24	86.6	0	4.3e-24	86.3	0	1	1	MD10G1195200	AT1G52800.1	2-oxoglutarate (2OG) and Fe(II)-dependent oxygenase superfamily protein;(source:Araport11)	4.43e-102	305	1
4.4e-24	86.3	0	4.8e-24	86.2	0	1	1	MD04G1050700	AT5G07480.1	KUOX1	3.46e-43	146	1
3e-24	86.9	0.1	5.1e-24	86.1	0.1	1.4	1	MD08G1233200	AT1G52800.1	2-oxoglutarate (2OG) and Fe(II)-dependent oxygenase superfamily protein;(source:Araport11)	1.16e-70	226	1
5.4e-24	86	0	6.7e-24	85.7	0	1	1	MD11G1275100	AT1G52800.1	2-oxoglutarate (2OG) and Fe(II)-dependent oxygenase superfamily protein;(source:Araport11)	3.9e-33	118	1
5.7e-24	85.9	0.2	1.1e-23	85	0.2	1.3	1	MD03G1070400	AT1G52790.1	encodes a putative oxidoreductase, 2OG-Fe(II) oxygenase family protein	1.63e-102	308	#N/A
1.1e-23	85	0.1	1.5e-23	84.6	0.1	1.2	1	MD08G1233600	AT1G52800.1	2-oxoglutarate (2OG) and Fe(II)-dependent oxygenase superfamily protein;(source:Araport11)	9.96e-74	230	#N/A
1.2e-23	84.8	0	1.5e-23	84.5	0	1	1	MD05G1208700	AT1G52800.1	2-oxoglutarate (2OG) and Fe(II)-dependent oxygenase superfamily protein;(source:Araport11)	3.1e-102	306	1
2.4e-23	83.9	0	3e-23	83.6	0	1.1	1	MD17G1199900	AT1G52820.1	2-oxoglutarate (2OG) and Fe(II)-dependent oxygenase superfamily protein;(source:Araport11)	8.07e-88	262	1
4.6e-26	92.8	0	8.7e-22	78.8	0	2.2	2	MD10G1186700	AT5G59530.1	2-oxoglutarate (2OG) and Fe(II)-dependent oxygenase superfamily protein;	3.33e-51	171	1
9.3e-22	78.7	0.2	1.1e-21	78.4	0.2	1	1	MD07G1178500	AT1G04350.1	encodes a protein whose sequence is similar to 2-oxoglutarate-dependent dioxygenase	1.44e-25	96.7	1
2e-22	80.9	0	1.6e-21	77.9	0	2	1	MD16G1101600	AT4G10490.1	DLO2, DMR6-LIKE OXYGENASE 2,2-oxoglutarate (2OG) and Fe(II)-dependent oxygenase superfamily protein	3.71e-32	120	1
1.9e-21	77.6	0	2e-21	77.6	0	1	1	MD04G1132000	AT3G21420.1	LATERAL BRANCHING OXIDOREDUCTASE 1, LBO1, encodes an oxidoreductase-like enzyme of the 2-oxoglutarate and Fe(II)-dependent dioxygenase superfamily	1.17e-18	77.8	1
5.1e-21	76.2	0	5.9e-21	76	0	1	1	MD15G1195600	AT3G46500.1	2-oxoglutarate (2OG) and Fe(II)-dependent oxygenase superfamily protein;	6.54e-80	241	1
3.7e-25	89.8	0.1	7.6e-21	75.6	0.1	2	2	MD06G1027200	AT1G52800.1	2-oxoglutarate (2OG) and Fe(II)-dependent oxygenase superfamily protein;(source:Araport11)	2.75e-79	244	#N/A
1.3e-35	124.2	0	3.8e-20	73.4	0	2.1	2	MD00G1169400	AT4G16770.1	2-oxoglutarate (2OG) and Fe(II)-dependent oxygenase superfamily protein;	3.9e-108	323	1
5.4e-20	72.9	0	5.9e-20	72.7	0	1	1	MD03G1213900	AT1G80320.1	2-oxoglutarate (2OG) and Fe(II)-dependent oxygenase superfamily protein;(source:Araport11)	1.62e-46	159	#N/A
1.6e-24	87.7	0	1.4e-19	71.5	0	2.4	2	MD02G1053300	AT1G06650.2	encodes a protein whose sequence is similar to 2-oxoglutarate-dependent dioxygenase	3.26e-77	235	1
1.1e-21	78.5	0	5.1e-19	69.6	0	2	2	MD06G1041500	AT1G80320.1	2-oxoglutarate (2OG) and Fe(II)-dependent oxygenase superfamily protein;(source:Araport11)	2.83e-37	132	#N/A
1.2e-18	68.4	0	1.7e-18	67.9	0	1.2	1	MD17G1199500	AT1G52790.1	encodes a putative oxidoreductase, 2OG-Fe(II) oxygenase family protein	2.23e-45	150	1
1.5e-18	68.1	0	1.7e-18	67.9	0	1	1	MD04G1132100	AT3G21420.1	LATERAL BRANCHING OXIDOREDUCTASE 1, LBO1, encodes an oxidoreductase-like enzyme of the 2-oxoglutarate and Fe(II)-dependent dioxygenase superfamily	4.2e-30	111	#N/A
6.6e-19	69.3	0	2.5e-18	67.4	0	1.7	1	MD09G1204500	AT1G79760.1	DTA4,DOWNSTREAM TARGET OF AGL15-4	2.11e-48	167	#N/A
1.2e-17	65.1	0	1.3e-17	65	0	1	1	MD12G1167800	AT3G55970.1	ATJRG21, JRG21,One of 4 paralogs encoding a 2-oxoglutarate/Fe(II)-dependent oxygenases that hydroxylates JA to 12-OH-JA.	2.16e-41	139	1
1.3e-17	65.1	0	1.5e-17	64.8	0	1.1	1	MD03G1006400	AT3G13610.1	F6'H1,Encodes a Fe(II)- and 2-oxoglutarate-dependent dioxygenase family gene F6'H1. Mutations in this gene compromise iron uptake and the production of fluorescent phenolics involved in Fe uptake.	2.7e-58	187	#N/A
5.3e-32	112.3	0	2.9e-17	63.9	0	2	2	MD00G1188900	AT3G12900.1	S8H, SCOPOLETIN 8- HYDROXYLASE,S8H hydroxylates scopoletin to generate fraxetin (8-hydroxyscopoletin). Fraxetin and its oxidized analog sideretin (5-hydroxyfraxetin) are catecholic coumarins secreted into the rhizosphere under conditions of low iron availability and help mobilize this nutrient from insoluble iron(III) pools in the soil.S8H hydroxylates scopoletin to generate fraxetin (8-hydroxysc…	9.38e-133	381	1
1.4e-20	74.8	0	3.8e-17	63.5	0.1	2.2	2	MD06G1027800	AT1G52800.1	2-oxoglutarate (2OG) and Fe(II)-dependent oxygenase superfamily protein;(source:Araport11)	1.95e-67	213	1
5.2e-17	63.1	0	5.8e-17	62.9	0	1	1	MD11G1272300	AT1G17020.1	SRG1, ATSRG1	1.68e-63	199	#N/A
3.5e-25	89.9	0.7	4.3e-16	60	0.2	2	2	MD16G1215700	AT1G06620.1	encodes a protein whose sequence is similar to a 2-oxoglutarate-dependent dioxygenase	7.79e-75	231	1
8.3e-16	59.1	0	1.2e-15	58.5	0	1.2	1	MD06G1027500	AT1G52800.1	2-oxoglutarate (2OG) and Fe(II)-dependent oxygenase superfamily protein;(source:Araport11)	7.55e-62	203	#N/A
2.9e-15	57.3	0	3.6e-15	57	0	1.1	1	MD15G1296000	AT1G52800.1	2-oxoglutarate (2OG) and Fe(II)-dependent oxygenase superfamily protein;(source:Araport11)	3.99e-36	125	#N/A
2.5e-17	64.1	0	1.3e-14	55.2	0	2.7	1	MD06G1028500	AT1G52800.1	2-oxoglutarate (2OG) and Fe(II)-dependent oxygenase superfamily protein;(source:Araport11)	3.91e-69	218	#N/A
1.3e-14	55.1	0	1.6e-14	54.9	0	1	1	MD07G1247500	AT5G07480.1	KUOX1	6.86e-56	179	#N/A
2.2e-14	54.4	0	2.3e-14	54.3	0	1	1	MD09G1157200	AT4G10490.1	DLO2, DMR6-LIKE OXYGENASE 2,2-oxoglutarate (2OG) and Fe(II)-dependent oxygenase superfamily protein	1.82e-17	75.9	#N/A
3.6e-14	53.7	0	4.3e-14	53.4	0	1.1	1	MD13G1211000	AT1G06620.1	encodes a protein whose sequence is similar to a 2-oxoglutarate-dependent dioxygenase	1.1e-66	208	#N/A
9.3e-14	52.3	0	1.1e-13	52.1	0	1.1	1	MD02G1053200	AT1G06620.1	encodes a protein whose sequence is similar to a 2-oxoglutarate-dependent dioxygenase	8e-35	126	#N/A
1.2e-13	52	0	1.5e-13	51.6	0	1.1	1	MD16G1215500	AT1G06620.1	encodes a protein whose sequence is similar to a 2-oxoglutarate-dependent dioxygenase	8.5e-43	147	#N/A
4.6e-14	53.3	0	4.1e-13	50.2	0	1.9	1	MD04G1060800	AT4G16765.1	2-oxoglutarate (2OG) and Fe(II)-dependent oxygenase superfamily protein;	1.81e-66	215	#N/A
5.4e-13	49.8	0	5.7e-13	49.8	0	1.1	1	MD10G1185500	AT5G24530.1	DMR6	5.21e-18	78.2	#N/A
6.2e-13	49.6	0	7e-13	49.5	0	1.1	1	MD16G1019900	AT2G30830.1	encodes a protein whose sequence is similar to 2-oxoglutarate-dependent dioxygenase	1.11e-41	145	#N/A
3.9e-12	47	0	4.7e-12	46.8	0	1.1	1	MD05G1014300	AT1G06620.1	encodes a protein whose sequence is similar to a 2-oxoglutarate-dependent dioxygenase	1.07e-48	163	#N/A
4.5e-11	43.5	0	5.5e-11	43.2	0	1.1	1	MD14G1108700	AT5G20400.1	encodes a protein whose sequence is similar to flavanone 3 hydroxylase from Malus	2.86e-47	159	#N/A
2.6e-11	44.3	1.6	8.6e-11	42.6	0.4	1.9	2	MD04G1049700	AT1G04380.1	encodes a protein similar to a 2-oxoglutarate-dependent dioxygenase	1.53e-08	50.1	#N/A
6.9e-11	42.9	0	1.2e-10	42.1	0	1.4	1	MD03G1245300	AT1G06620.1	encodes a protein whose sequence is similar to a 2-oxoglutarate-dependent dioxygenase	5.86e-28	106	#N/A
3.7e-10	40.5	0	4.3e-10	40.3	0	1.3	1	MD16G1101900	AT5G24530.1	DMR6	2.63e-19	82.8	#N/A
4.6e-21	76.4	0	5.1e-10	40.1	0	2	2	MD15G1226300	AT1G14130.1	DAO1, DIOXYGENASE FOR AUXIN OXIDATION 1, DAO1 is an IAA oxidase expressed in many different plant parts. it is a member of a family of dioxygenase and 2OG Fe(II) oxygenase domain and DAO domain containing proteins. It appears to be the major IAA oxidase in planta and major contributor to IAA degradation.	3.07e-55	176	#N/A
7.9e-13	49.3	0	7.6e-10	39.5	0	2	2	MD12G1145200	AT3G21420.1	LATERAL BRANCHING OXIDOREDUCTASE 1, LBO1, encodes an oxidoreductase-like enzyme of the 2-oxoglutarate and Fe(II)-dependent dioxygenase superfamily	3.87e-13	64.7	#N/A
1.2e-09	38.8	0	1.5e-09	38.5	0	1.1	1	MD08G1233500	AT1G52790.1	encodes a putative oxidoreductase, 2OG-Fe(II) oxygenase family protein	1.95e-30	112	#N/A
9.8e-15	55.6	0.3	1.8e-09	38.2	0.1	2.7	3	MD05G1074100	AT3G19010.1	2-oxoglutarate (2OG) and Fe(II)-dependent oxygenase superfamily protein	3.6e-28	105	1
2.7e-09	37.7	0	2.8e-09	37.6	0	1	1	MD17G1199200	AT1G52820.1	2-oxoglutarate (2OG) and Fe(II)-dependent oxygenase superfamily protein;(source:Araport11)	6.79e-43	141	#N/A
2.9e-09	37.6	0	3.5e-09	37.3	0	1.1	1	MD14G1108800	AT5G20400.1	encodes a protein whose sequence is similar to flavanone 3 hydroxylase from Malus	3.55e-47	158	#N/A
1.2e-08	35.5	0	1.5e-08	35.2	0	1.1	1	MD01G1154400	AT3G11150.1	2-oxoglutarate (2OG) and Fe(II)-dependent oxygenase superfamily protein	1.75e-51	168	#N/A
7.3e-14	52.7	0	2.1e-08	34.8	0	2	2	MD05G1014200	AT1G06650.2	encodes a protein whose sequence is similar to 2-oxoglutarate-dependent dioxygenase	1.82e-56	181	#N/A
1.4e-10	41.9	0.1	2.5e-08	34.5	0	2.8	3	MD03G1207600	AT1G52800.1	2-oxoglutarate (2OG) and Fe(II)-dependent oxygenase superfamily protein;(source:Araport11)	1.44e-27	108	#N/A
3.6e-08	34	0.1	4.6e-08	33.6	0.1	1.2	1	MD15G1255100	AT1G52790.1	encodes a putative oxidoreductase, 2OG-Fe(II) oxygenase family protein	4.46e-33	119	#N/A
5e-08	33.5	0	6.5e-08	33.1	0	1.1	1	MD08G1233400	AT1G52790.1	encodes a putative oxidoreductase, 2OG-Fe(II) oxygenase family protein	1.53e-30	113	#N/A
1e-07	32.5	0	1.2e-07	32.3	0	1.2	1	MD00G1123700	AT1G60980.1	ATGA20OX4, GA20OX4	7.81e-27	102	#N/A
7.5e-07	29.6	0	9.5e-07	29.3	0	1.1	1	MD13G1211200	AT2G30830.1	encodes a protein whose sequence is similar to 2-oxoglutarate-dependent dioxygenase	2.9e-41	140	#N/A
5.4e-14	53.1	0.2	1.2e-06	28.9	0.1	2.1	2	MD09G1188700	AT1G52800.1	2-oxoglutarate (2OG) and Fe(II)-dependent oxygenase superfamily protein;(source:Araport11)	4.22e-67	214	#N/A
2.5e-06	27.9	0	3e-06	27.6	0	1.1	1	MD16G1019700	AT3G61400.1	1-aminocyclopropane-1-carboxylate oxidase-like protein	6.72e-08	48.5	#N/A
2.8e-06	27.7	0	3.5e-06	27.4	0	1.1	1	MD05G1014100	AT5G59540.1	2-oxoglutarate (2OG) and Fe(II)-dependent oxygenase superfamily protein;	1.33e-19	82.8	#N/A
1.1e-05	25.8	0	1.2e-05	25.6	0	1	1	MD10G1189900	AT4G10490.1	DLO2, DMR6-LIKE OXYGENASE 2,2-oxoglutarate (2OG) and Fe(II)-dependent oxygenase superfamily protein	1.15e-10	43.5	#N/A
5.9e-05	23.4	0	6.6e-05	23.2	0	1	1	MD03G1245100	AT1G06620.1	encodes a protein whose sequence is similar to a 2-oxoglutarate-dependent dioxygenase	2.87e-07	44.7	#N/A
0.00056	20.2	0	0.00065	20	0	1.1	1	MD10G1107900	AT1G49390.1	2-oxoglutarate (2OG) and Fe(II)-dependent oxygenase superfamily protein	6.78e-15	73.6	#N/A
0.0021	18.3	0	0.0022	18.2	0	1	1	MD15G1393500	AT3G19000.2	2-oxoglutarate (2OG) and Fe(II)-dependent oxygenase superfamily protein	1.73e-15	67.8	#N/A
0.0044	17.2	0	0.0048	17.1	0	1	1	MD06G1028400	AT1G52790.1	encodes a putative oxidoreductase, 2OG-Fe(II) oxygenase family protein	4.27e-22	88.2	#N/A
3.7e-06	27.4	0	0.0063	16.7	0	2	2	MD15G1295900	AT1G52800.1	2-oxoglutarate (2OG) and Fe(II)-dependent oxygenase superfamily protein;(source:Araport11)	1.96e-22	91.3	#N/A
1.9e-07	31.6	0	0.017	15.3	0	2.1	2	MD06G1124000	AT4G10500.1	DLO1, DMR6-LIKE OXYGENASE 1,2-oxoglutarate (2OG) and Fe(II)-dependent oxygenase superfamily protein	8.28e-18	78.2	#N/A
0.009	16.2	0	0.017	15.3	0	1.4	1	MD02G1316300	AT5G48020.1	2-oxoglutarate (2OG) and Fe(II)-dependent oxygenase superfamily protein;	0	581	#N/A
0.017	15.3	0	0.019	15.2	0	1	1	MD16G1214300	AT1G06650.1	encodes a protein whose sequence is similar to 2-oxoglutarate-dependent dioxygenase	9.6e-35	120	#N/A
0.016	15.4	0	0.028	14.6	0	1.3	1	MD07G1005600	AT5G48020.1	2-oxoglutarate (2OG) and Fe(II)-dependent oxygenase superfamily protein;	0	565	#N/A
0.039	14.1	0	0.044	14	0	1.2	1	MD16G1268000	AT1G15540.1	DAO1, DIOXYGENASE FOR AUXIN OXIDATION 1, DAO1 is an IAA oxidase expressed in many different plant parts. it is a member of a family of dioxygenase and 2OG Fe(II) oxygenase domain and DAO domain containing proteins. It appears to be the major IAA oxidase in planta and major contributor to IAA degradation.	2.78e-17	75.1	#N/A
0.041	14	0	0.058	13.6	0	1.1	1	MD15G1287100	AT3G50210.2	2-oxoglutarate (2OG) and Fe(II)-dependent oxygenase superfamily protein;(source:Araport11)	3.52e-43	145	#N/A
0.00023	21.5	0	0.14	12.3	0	2.1	2	MD12G1185800	AT2G38500.1	2-oxoglutarate (2OG) and Fe(II)-dependent oxygenase	5.98e-43	155	#N/A
0.15	12.2	0	0.15	12.2	0	1.1	1	MD01G1154300	AT3G11150.1	2-oxoglutarate (2OG) and Fe(II)-dependent oxygenase superfamily protein	5.73e-09	54.7	#N/A
0.22	11.7	0.2	0.29	11.3	0.2	1.1	1	MD11G1237800	#N/A	#N/A	#N/A	#N/A	#N/A
0.32	11.1	0	0.34	11	0	1	1	MD05G1200000	AT5G24530.1	DMR6	1.93e-14	65.5	#N/A
0.31	11.2	0	0.48	10.6	0	1.2	1	MD03G1259400	AT3G63290.1	2-oxoglutarate (2OG) and Fe(II)-dependent oxygenase superfamily protein	9.77e-114	343	#N/A
0.29	11.3	0	0.49	10.5	0	1.3	1	MD02G1062200	AT4G13400.1	2-oxoglutarate (2OG) and Fe(II)-dependent oxygenase superfamily protein;	0	554	#N/A
------	inclusion	threshold	------
grey area means not significant												59

## Sheet: GA2ox_domain
seq id	Blast Annotation	alignment start	alignment end	envelope start	envelope end	hmm acc	hmm name	hmm start	hmm end	hmm length	bit score	Individual E-value	Conditional E-value	database significant	outcompeted	clan
MD05G1207000	ATGA2OX1, GA2OX1	178	283	177	285	PF03171.20	2OG-FeII_Oxy	2	99	101	89.72	1.4e-25	1.5e-29	1	0	CL0029
MD05G1207000	ATGA2OX1, GA2OX1	28	117	28	129	PF14226.6	DIOX_N	1	100	118	55.66	7.8e-15	8.7e-19	1	0	CL0029
MD10G1194100	ATGA2OX1, GA2OX1	178	283	177	285	PF03171.20	2OG-FeII_Oxy	2	99	101	91.59	3.6e-26	4e-30	1	0	CL0029
MD10G1194100	ATGA2OX1, GA2OX1	28	115	28	126	PF14226.6	DIOX_N	1	98	118	54.83	1.4e-14	1.6e-18	1	0	CL0029
MD05G1283800	ATGA2OX2, GA2OX2	179	281	178	283	PF03171.20	2OG-FeII_Oxy	2	99	101	90.99	5.5e-26	6.2e-30	1	0	CL0029
MD05G1283800	ATGA2OX2, GA2OX2	29	116	29	133	PF14226.6	DIOX_N	1	98	118	55.24	1.1e-14	1.2e-18	1	0	CL0029
MD10G1262000	ATGA2OX2, GA2OX2	179	281	178	283	PF03171.20	2OG-FeII_Oxy	2	99	101	95.42	2.3e-27	2.6e-31	1	0	CL0029
MD10G1262000	ATGA2OX2, GA2OX2	29	90	29	126	PF14226.6	DIOX_N	1	69	118	53.22	4.5e-14	5e-18	1	0	CL0029
MD09G1286800	ATGA2OX4, ATGA2OX6, DTA1, GA2OX6	51	164	50	166	PF03171.20	2OG-FeII_Oxy	2	99	101	78.71	3.7e-22	2.1e-26	1	0	CL0029
MD13G1148400	ATGA2OX4, ATGA2OX6, DTA1, GA2OX6	170	284	169	285	PF03171.20	2OG-FeII_Oxy	2	100	101	81.48	5.1e-23	5.7e-27	1	0	CL0029
MD13G1148400	ATGA2OX4, ATGA2OX6, DTA1, GA2OX6	19	90	19	109	PF14226.6	DIOX_N	1	76	118	63.27	3.4e-17	3.8e-21	1	0	CL0029
MD16G1148400	ATGA2OX4, ATGA2OX6, DTA1, GA2OX6	19	87	19	103	PF14226.6	DIOX_N	1	73	118	59.88	3.9e-16	4.3e-20	1	0	CL0029
MD16G1148400	ATGA2OX4, ATGA2OX6, DTA1, GA2OX6	170	256	169	260	PF03171.20	2OG-FeII_Oxy	2	70	101	44.21	2.1e-11	2.3e-15	1	0	CL0029
MD17G1279100	ATGA2OX4, ATGA2OX6, DTA1, GA2OX6	171	288	170	290	PF03171.20	2OG-FeII_Oxy	2	99	101	76.13	2.4e-21	2.6e-25	1	0	CL0029
MD17G1279100	ATGA2OX4, ATGA2OX6, DTA1, GA2OX6	19	81	19	112	PF14226.6	DIOX_N	1	66	118	61.97	8.7e-17	9.7e-21	1	0	CL0029
MD03G1210700	ATGA2OX8, GA2OX8	40	140	40	155	PF14226.6	DIOX_N	1	99	118	64.18	1.8e-17	2e-21	1	0	CL0029
MD03G1210700	ATGA2OX8, GA2OX8	195	258	192	266	PF03171.20	2OG-FeII_Oxy	5	68	101	55.4	6.8e-15	7.6e-19	1	0	CL0029
MD05G1341000	ATGA2OX8, GA2OX8	247	341	242	341	PF03171.20	2OG-FeII_Oxy	5	101	101	92.23	2.3e-26	2.5e-30	1	0	CL0029
MD05G1341000	ATGA2OX8, GA2OX8	88	188	88	203	PF14226.6	DIOX_N	1	98	118	55.04	1.2e-14	1.4e-18	1	0	CL0029
MD10G1314500	ATGA2OX8, GA2OX8	203	297	198	297	PF03171.20	2OG-FeII_Oxy	5	101	101	92.87	1.4e-26	1.6e-30	1	0	CL0029
MD10G1314500	ATGA2OX8, GA2OX8	44	142	44	159	PF14226.6	DIOX_N	1	96	118	58.68	9.1e-16	1e-19	1	0	CL0029
MD11G1225300	ATGA2OX8, GA2OX8	41	140	41	154	PF14226.6	DIOX_N	1	98	118	63.11	3.8e-17	2.1e-21	1	0	CL0029
MD11G1225400	ATGA2OX8, GA2OX8	35	130	32	130	PF03171.20	2OG-FeII_Oxy	5	101	101	88.11	4.4e-25	2.4e-29	1	0	CL0029
MD13G1008700	ATGA2OX8, GA2OX8	193	288	189	288	PF03171.20	2OG-FeII_Oxy	5	101	101	97.4	5.6e-28	6.2e-32	1	0	CL0029
MD13G1008700	ATGA2OX8, GA2OX8	37	134	37	147	PF14226.6	DIOX_N	1	98	118	59.57	4.8e-16	5.4e-20	1	0	CL0029
MD16G1006700	ATGA2OX8, GA2OX8	193	288	189	288	PF03171.20	2OG-FeII_Oxy	5	101	101	96.08	1.4e-27	1.6e-31	1	0	CL0029
MD16G1006700	ATGA2OX8, GA2OX8	37	134	37	147	PF14226.6	DIOX_N	1	98	118	61.86	9.4e-17	1e-20	1	0	CL0029
MD11G1071600	ATGA2OX9, GA2OX9	225	321	219	321	PF03171.20	2OG-FeII_Oxy	6	101	101	92.86	1.4e-26	1.6e-30	1	0	CL0029
MD11G1071600	ATGA2OX9, GA2OX9	71	133	59	177	PF14226.6	DIOX_N	15	76	118	43.39	5e-11	5.6e-15	1	0	CL0029
MD03G1066600	ATGA2OX9, GA2OX9	224	320	218	320	PF03171.20	2OG-FeII_Oxy	6	101	101	94.34	5e-27	5.6e-31	1	0	CL0029
MD03G1066600	ATGA2OX9, GA2OX9	76	132	60	165	PF14226.6	DIOX_N	20	75	118	46.06	7.4e-12	8.3e-16	1	0	CL0029
