# Supplementary material for: Conservation and divergence of expression of GA2-oxidase homeologs in apple (Malus x domestica Borkh.)
Source: Front Plant Sci. 2023 Apr 26;14:1117069. doi: 10.3389/fpls.2023.1117069 (PMC10169729; doi:10.3389/fpls.2023.1117069)
Supplement: Supplementary File 1 — Protein sequences from Arabidopsis, rice, pea and bean cataloged as “Gibberellin 2-beta-dioxygenase” in the ExPASy Enzyme Database (fasta formatted file). [file DataSheet_1.zip › Datasheet 1/Supplementary file 5.fasta]

>MSTRG.11565.1 gene=MSTRG.11565=MD05G1207000=ox1
CTATGTTCCCCTATAAATAGCCAAGAACCTAAAGCCAGTTACCTCCAAGTGCCCTCCTACTCAAGCCATA
TCAACTTTGTTCAGATTATCAAAATCCCACCATCCATCACCTCACCAATATTCCCCCATCTTCTTCTCTA
GAATTCTCATCTTTCAACCCCTTCTCACTCTCTTCTTTTATCTCCCTCTTTTTTGACACATTAGATACAA
CATAAAATAACAAGTACTGCAATGGTGTTTGTGACCAAACCACCTAATGAGAACTTTTCTTATGCTAGAA
CCAGCAACAATGTCTCCAAATTATTTTCTGGGATTCCTCTGGTAGACCTCACAAAACCAGACTCCAAACA
ACTCATTGTCAAGGCCTGTGAGGAGTATGGTTTCTTCAAGATCATCAACCATGGTGTTCCAACGGATTTC
ATTACCAGATTGGAATCTGAGGCCATCAAATTCTTCTCCATGCCACTCTCTGAGAAGGAAAAGGCGGGGC
CTCCTAATCCGTTGGGATATGGGAACAATCATATTGGGAAGAATGGTGATGTTGGGTGGGTAGAGTACCT
CCTCCTCACAACCAATACAGAGTCCAATTCCCAGAGGTTTCTATCAGTTTTTGGAAATAGCGCAGAAGAG
TTTTGGTATCTTATTCAATCATAACTTCTTGACAAAAAAAGTTATCCAATCATAACTTGAATTTAATTCC
AAAGTTTTGATCTTTTCTAATAGGGAAATAATTTTTATACACCCCTTTCCCTCCCTGCAGTACACAACCC
CCCTTTGTTTTTTTGGTATTTAGCAGAAATAAATATGATGTGCGGAAATCATTTTCCTGTTTTAATGATA
AGCTCTTAACAAAAAGGTCTTATCTTTGATTTTATTTGGTTGTAATTGCAGTTCTGCTTTGAATGATTAC
ATATCAGCTGTGAAGAAAATGGCCTGTGAGATTCTAGAGCTGATGGCTGAAGGGTTGAAGATTCAACCAA
GAAATGTGTTAAGCAAACTTCTGATGGATGAACAGAGTGACTCTTGTTTCAGGCTCAATCACTACCCACT
ATGCCCAGAGCTTCAAGGTTTGAGTAGTGCCAGTGCCAGAAATGTGATTGGATTTGGAGAGCACACAGAC
CCACAAATCATTTCTGTGCTAAGATCCAACAACACATCTGGCCTCCAAATTTCTTTGGGAGATGGGAGTT
GGATTTCAGTCCCCCCTGATCAGAACTCCTTCTTCATCAATGTTGGTGACTCTTTACAGGTTTTGACTAA
TGGGAGGTTTCAAAGTGTGAGGCACAGGGTTTTGGCAAATGGTTTAAAATCAAGAGTGTCAATGATTTAT
TTTGGGGGACCACCCTTGAGTGAGAAGATAGCTCCATTGCAATCTGTCATGAACGGAGAGGAGGAAAGCC
TCTACGAAGAGTTTACATGGTTTGAGTACAAAAAATCTGCGTGCAGCTCAAGACTTGCAGATAACAGGCT
TGGACACTTTGAGAGAATTGCAGCCTCATAAATCACATCACAACAGACAAAGAAAACCCTAGTTCTTGCT
AAAAGAAATAGGGTTTTTCAATCTCAGTACTCAGAAATCAGGATAGGTTAAGACCATAATTTTATCAAAT
TTCCCATAGATGGCATACTCTGTTCGATCCCCCCTGTTTTGCCCCTTCCTCCAATTTTATTCTCCCCCCT
TTCTACCAAGTAATGCTTCATGTAACTAGCTACCTCTCTTGTTAGATATACAACATGCTCATCCCCCCAC
CTTTTTTTCTTTTTTTTGCGCTTGCTCTTACTTTCTGTAGTTTTTTTTTTTTCTTCTTCTTTTGAAAGAA
CCTCAACGTAACGAAGGATCTTTATTCATGGTTTGAAAAGGACAACGTGGAAACGTAAAATTTGGTCCTA
GGCTATAATCATTAACTACGAGTTTTATTT
>MSTRG.11565.2 gene=MSTRG.11565=MD05G1207000=ox1
CTATGTTCCCCTATAAATAGCCAAGAACCTAAAGCCAGTTACCTCCAAGTGCCCTCCTACTCAAGCCATA
TCAACTTTGTTCAGATTATCAAAATCCCACCATCCATCACCTCACCAATATTCCCCCATCTTCTTCTCTA
GAATTCTCATCTTTCAACCCCTTCTCACTCTCTTCTTTTATCTCCCTCTTTTTTGACACATTAGATACAA
CATAAAATAACAAGTACTGCAATGGTGTTTGTGACCAAACCACCTAATGAGAACTTTTCTTATGCTAGAA
CCAGCAACAATGTCTCCAAATTATTTTCTGGGATTCCTCTGGTAGACCTCACAAAACCAGACTCCAAACA
ACTCATTGTCAAGGCCTGTGAGGAGTATGGTTTCTTCAAGATCATCAACCATGGTGTTCCAACGGATTTC
ATTACCAGATTGGAATCTGAGGCCATCAAATTCTTCTCCATGCCACTCTCTGAGAAGGAAAAGGCGGGGC
CTCCTAATCCGTTGGGATATGGGAACAATCATATTGGGAAGAATGGTGATGTTGGGTGGGTAGAGTACCT
CCTCCTCACAACCAATACAGAGTCCAATTCCCAGAGTTCTGCTTTGAATGATTACATATCAGCTGTGAAG
AAAATGGCCTGTGAGATTCTAGAGCTGATGGCTGAAGGGTTGAAGATTCAACCAAGAAATGTGTTAAGCA
AACTTCTGATGGATGAACAGAGTGACTCTTGTTTCAGGCTCAATCACTACCCACTATGCCCAGAGCTTCA
AGGTTTGAGTAGTGCCAGTGCCAGAAATGTGATTGGATTTGGAGAGCACACAGACCCACAAATCATTTCT
GTGCTAAGATCCAACAACACATCTGGCCTCCAAATTTCTTTGGGAGATGGGAGTTGGATTTCAGTCCCCC
CTGATCAGAACTCCTTCTTCATCAATGTTGGTGACTCTTTACAGGTTTTGACTAATGGGAGGTTTCAAAG
TGTGAGGCACAGGGTTTTGGCAAATGGTTTAAAATCAAGAGTGTCAATGATTTATTTTGGGGGACCACCC
TTGAGTGAGAAGATAGCTCCATTGCAATCTGTCATGAACGGAGAGGAGGAAAGCCTCTACGAAGAGTTTA
CATGGTTTGAGTACAAAAAATCTGCGTGCAGCTCAAGACTTGCAGATAACAGGCTTGGACACTTTGAGAG
AATTGCAGCCTCATAAATCACATCACAACAGACAAAGAAAACCCTAGTTCTTGCTAAAAGAAATAGGGTT
TTTCAATCTCAGTACTCAGAAATCAGGATAGGTTAAGACCATAATTTTATCAAATTTCCCATAGATGGCA
TACTCTGTTCGATCCCCCCTGTTTTGCCCCTTCCTCCAATTTTATTCTCCCCCCTTTCTACCAAGTAATG
CTTCATGTAACTAGCTACCTCTCTTGTTAGATATACAACATGCTCATCCCCCCACCTTTTTTTCTTTTTT
TTGCGCTTGCTCTTACTTTCTGTAGTTTTTTTTTTTTCTTCTTCTTTTGAAAGAACCTCAACGTAACGAA
GGATCTTTATTCATGGTTTGAAAAGGACAACGTGGAAACGTAAAATTTGGTCCTAGGCTATAATCATTAA
CTACGAGTTTTATTT
>mRNA:MD05G1207000 gene=MD05G1207000=ox1
CTATGTTCCCCTATAAATAGCCAAGAACCTAAAGCCAGTTACCTCCAAGTGCCCTCCTACTCAAGCCATA
TCAACTTTGTTCAGATTATCAAAATCCCACCATCCATCACCTCACCAATATTCCCCCATCTTCTTCTCTA
GAATTCTCATCTTTCAACCCCTTCTCACTCTCTTCTTTTATCTCCCTCTTTTTTGACACATTAGATACAA
CATAAAATAACAAGTACTGCAATGGTGTTTGTGACCAAACCACCTAATGAGAACTTTTCTTATGCTAGAA
CCAGCAACAATGTCTCCAAATTATTTTCTGGGATTCCTCTGGTAGACCTCACAAAACCAGACTCCAAACA
ACTCATTGTCAAGGCCTGTGAGGAGTATGGTTTCTTCAAGATCATCAACCATGGTGTTCCAACGGATTTC
ATTACCAGATTGGAATCTGAGGCCATCAAATTCTTCTCCATGCCACTCTCTGAGAAGGAAAAGGCGGGGC
CTCCTAATCCGTTGGGATATGGGAACAATCATATTGGGAAGAATGGTGATGTTGGGTGGGTAGAGTACCT
CCTCCTCACAACCAATACAGAGTCCAATTCCCAGAGGTTTCTATCAGTTTTTGGAAATAGCGCAGAAGAG
TTTTGTTCTGCTTTGAATGATTACATATCAGCTGTGAAGAAAATGGCCTGTGAGATTCTAGAGCTGATGG
CTGAAGGGTTGAAGATTCAACCAAGAAATGTGTTAAGCAAACTTCTGATGGATGAACAGAGTGACTCTTG
TTTCAGGCTCAATCACTACCCACTATGCCCAGAGCTTCAAGGTTTGAGTAGTGCCAGTGCCAGAAATGTG
ATTGGATTTGGAGAGCACACAGACCCACAAATCATTTCTGTGCTAAGATCCAACAACACATCTGGCCTCC
AAATTTCTTTGGGAGATGGGAGTTGGATTTCAGTCCCCCCTGATCAGAACTCCTTCTTCATCAATGTTGG
TGACTCTTTACAGGTTTTGACTAATGGGAGGTTTCAAAGTGTGAGGCACAGGGTTTTGGCAAATGGTTTA
AAATCAAGAGTGTCAATGATTTATTTTGGGGGACCACCCTTGAGTGAGAAGATAGCTCCATTGCAATCTG
TCATGAACGGAGAGGAGGAAAGCCTCTACGAAGAGTTTACATGGTTTGAGTACAAAAAATCTGCGTGCAG
CTCAAGACTTGCAGATAACAGGCTTGGACACTTTGAGAGAATTGCAGCCTCATAAATCACATCACAACAG
ACAAAGAAAACCCTAGTTCTTGCTAAAAGAAATAGGGTTTTTCAATCTCAGTACTCAGAAATCAGGATAG
GTTAAGACCATAATTTTATCAAATTTCCCATAGATGGCATACTCTGTTCGATCCCCCCTGTTTTGCCCCT
TCCTCCAATTTTATTCTCCCCCCTTTCTACCAAGTAATGCTTCATGTAACTAGCTACCTCTCTTGTTAGA
TATACAACATGCTCATCCCCCCACCTTTTTTTCTTTTTTTTGCGCTTGCTCTTACTTTCTGTAGTTTTTT
TTTTTTCTTCTTCTTTTGAAAGAACCTCAACGTAACGAAGGATCTTTATTCATGGTTTGAAAAGGACAAC
GTGGAAACGTAAAATTTGGTCCTAGGCTATAATCATTAACTACGAGTTTTATTT
>mRNA:MD10G1194100 gene=MD10G1194100=ox1
GCTTACTACATGAAGGTTTCAAGCCCCTTCTCCATGTTTCCCTATAAATAGCCAAGAACCTAAAGCCAAT
TAACTCCCAAGAGCCCTCCCGCTGAAGCCATATCAACTTTGTTCTCATTAAAATCCTATCATCCATCACC
TCACCAATATTCCCCGATCGTCTTCTCTAGAATTCTTATCTTTCAACCCCTTCTCACTCTCTCTTTCCTC
CCTCCGTTTAGACACATTAGATAAAACATATTGATAACAAGTGACAATGGTGTTTGTGACCAAATCAGCC
AGTGAACACTTTTCTTATCCTAGAACCAGCACCAAAGTCTCCAAATTGTTTTCTGGGATTCCTCTGGTAG
ACCTCACAAAACCAGACTCCAAGCAACTCATTGTCAATGCCTGTGAGGAGTATGGTTTCTTCAAGATCAT
CAACCATGGTGTTCCAATGGATTTCATCACAAGATTGGAATCTGAGGCCATCAAATTCTTCTCCCTCCCA
CTTTCTGAGAAGGAAAAGTCAGGGCCTCCTAATCCATTAGGATATGGGAACAAGCATATTGGGAAGAATG
GTGATGTTGGTTGGGTCGAGTACCTCCTTCTCACAACCAATACAGAATCCATTTCCCAGAGGTTTCTATC
GGTTTTTGGAAATGACGCAGAAGAGTTTTGTTCTGCTTTGAATGATTACGTATCAGCTGTGAAGAAAATG
ACCTGTGAGATTCTTGAGCTGATGTCTGAAGGATTGAAGATTCAACCAAGGAATGTGTTCAGTAAGCTTT
TGATGGATGAACAGAGTGATTCTTGTTTCAGGCTCAATCACTACCCACCATGCCCAGAGCTTCAAGGTTT
GAGCAGTGCCGGTGCCAGAAATGTGATTGGATTTGGAGAGCACACAGACCCACAAATCATTTCTGTGCTA
AGATCCAACAATACATCTGGCCTCCAAATTTCTTTGAGAGATGGGAGTTGGATTTCAGTCCCACCTGATC
AGAACTCCTTCTTTATCAATGTTGGTGACTCTTTACAGGTTTTGACTAATGGGAGGTTTGAAAGTGTGAG
GCACAGGGTTTTGGCAAATGGTTTAAAATCAAGACTGTCAATGATTTATTTTGGGGGACCACCCTTGAGT
GAGAAAATAGCTCCATTGCAATCTGTCATGAATGGAGAGGAGGAAAGCATGTACAAGGAGTTTACATGGT
TTGAGTACAAAAAATCTGCCTACAGCTCAAGACTTGCAGATAACAGGCTTGGACACTTTGAGAGAATTGC
AGCCTCATAAAACACAGCACAACAGAACAAATAAAACCCTAGTTCTTGTTAAAAGAATTAGGGTTTTTTC
AATTTCAGTACTCAGGATTCAGGATAGGTTTAAGACCATAATTTTATCAAATTTTCCATAGATGGAATAC
TCTGTTCTATCCCCCCCCTGTTTTTCCCTTTTCTCCAATTGTATTCCCCTCCCTTTCTACCAAGTACTAA
TTCATGTAATTAGCTACCTTTCTTGTTAGATATACAAAATGTTCATCTTTTCTATGTGCTTACTCTTACT
TTTTGTAGTTTTTTTCTTTTGAAAGAACCTCGACGGAATGAAATAACTTTTATTTATGATTTG
>MSTRG.12149.1 gene=MSTRG.12149=MD05G1283800=ox2
ATGGTGGTTCTGTCACAACCAGCTGCATTAGACCATTTTTCTGACCTAATCAAAACATGCAAGCCCACCG
GCCTGTTCGCCGGCATCCCAGTCGTAGACCTTTCGAGGCCTGACGCAAAGCACCGCATAGTCAGGGCCTG
TGAGGAGTACGGTATGTTCAAGGTGATCAACCATGGAGTCCCATTGGACTTCATGACCACTCTGGAAGCC
CAAGCTCTCAAATTTTTCAGCCTGCCTCAGTCGGAGAAGGACAAGGCTGGCCCCGCCGACCCTTGCGGCT
ACGGCAGCAAGAGAATCGGTCCAAACGGCGACGTGGGTTGGATTGAATATATCCTCCTCAACACCAATCC
TAAAATCACATCTCACAAGTCCCTCTCCATTCTAAAGGAAAACCCTGAAATTTTCTGTGTTGCAGTTGAA
GATTATATTACGGCAGTGAAGAACATGACTTTTGCAGTGCTCGAAATGGTAGCTGATGGGCTGGGGATTG
AGCAAAGGAATGTGCTGAGTAAGCTCTTGACAGATGAGAAGAGTGACTCGTGTTTCAGGCTAAACTACTA
TCCGCCATGTCCAGAGCTTCAGGCATTGAGTGGACGAAATTTGATAGGGTTTGGGGAGCACACAGACCCC
CAGATTGTTTCTGTCCTGAAATCCAACAACACATCAGGCCTGCAGATCTGTCTCAAGGATGGGACTTGGG
TCACAGTAGCACCTGATCAGACTGCCTTTTTCATCAATGTTGGTGATTGCTTGCAGGTACCCATTTAAAC
GAAACCCATTCATTGTTTATATTATATATAGATAATACACACACACACACACACACACACACATATATAT
ATATATATTATAATTAAGTTTGTCTTTTCACTATTTTATTAGTTAACTTCTCGGGAAATTGAGGTCAAAA
CCTAACTTCTTGCACGCAACTTGCATTTCATCTTTATTTTTCTTCCATAACACACTCTTACGACATGCCA
CAACCAGCACTTCCTCTTCACTATTTAAAATTTACCCTAAAATATCTTATTGCTGTTGCGTCGGCTGTGA
AATATTTTTAGTGGCTTTTTGCAGTGAAAAGTAATATAAACTTGCTGTTCTTGCTAACTTGGGAGTGGGA
TTTTGATGCAGGTGATGACTAATGGGCGGTTTAAGAGTGTGAAACATAGGGTTTTGGCTGACACAGTTAG
TTCAAGGATTTCAATGATCTACTTTGGAGGGCCACCTTTGAGTGAGAAGATAGCACCTCTGCCGTCACTA
ATGGCAGAAGGAGAAGAGAGCTTGTACAAGGAGTTCACGTGGAGTGAATACAAAAAGTCTGCGTACAGGT
CAAGGCTGGCTGATTACAGGCTAGGACTCTTTGAGAAGTCTGCTCCTGTGATGCTGTCCAATTCCCAACG
TTAGTAACCAATATATTTGGGTTTTTGTCTAAAGCTCAGAATAGGTGTGAAAAAGTTGACTCCAATCCGC
TCATGTTTTTGCCATAGATGGCAAACAAATAGGTTGTTCTTGATGTATCATCTTCTTTTATTTTATTTCT
TCCGTCTGTTCCCTTTCTTTTAACTTTTTTCCTCTAGTTCTTTGTTTGGATGTAACAACCAACCTTCTAC
CATGAATGCGAGTCTATCATCTTCATGTCTTCTTGTTCAGAACAATCTATTAGGGTTTCCATGCATGTAT
AAACTGTGTTGAATGTG
>mRNA:MD05G1283800 gene=MD05G1283800=ox2
ATGGTGGTTCTGTCACAACCAGCTGCATTAGACCATTTTTCTGACCTAATCAAAACATGCAAGCCCACCG
GCCTGTTCGCCGGCATCCCAGTCGTAGACCTTTCGAGGCCTGACGCAAAGCACCGCATAGTCAGGGCCTG
TGAGGAGTACGGTATGTTCAAGGTGATCAACCATGGAGTCCCATTGGACTTCATGACCACTCTGGAAGCC
CAAGCTCTCAAATTTTTCAGCCTGCCTCAGTCGGAGAAGGACAAGGCTGGCCCCGCCGACCCTTGCGGCT
ACGGCAGCAAGAGAATCGGTCCAAACGGCGACGTGGGTTGGATTGAATATATCCTCCTCAACACCAATCC
TAAAATCACATCTCACAAGTCCCTCTCCATTCTAAAGGAAAACCCTGAAATTTTCTGTGTTGCAGTTGAA
GATTATATTACGGCAGTGAAGAACATGACTTTTGCAGTGCTCGAAATGGTAGCTGATGGGCTGGGGATTG
AGCAAAGGAATGTGCTGAGTAAGCTCTTGACAGATGAGAAGAGTGACTCGTGTTTCAGGCTAAACTACTA
TCCGCCATGTCCAGAGCTTCAGGCATTGAGTGGACGAAATTTGATAGGGTTTGGGGAGCACACAGACCCC
CAGATTGTTTCTGTCCTGAAATCCAACAACACATCAGGCCTGCAGATCTGTCTCAAGGATGGGACTTGGG
TCACAGTAGCACCTGATCAGACTGCCTTTTTCATCAATGTTGGTGATTGCTTGCAGGTGATGACTAATGG
GCGGTTTAAGAGTGTGAAACATAGGGTTTTGGCTGACACAGTTAGTTCAAGGATTTCAATGATCTACTTT
GGAGGGCCACCTTTGAGTGAGAAGATAGCACCTCTGCCGTCACTAATGGCAGAAGGAGAAGAGAGCTTGT
ACAAGGAGTTCACGTGGAGTGAATACAAAAAGTCTGCGTACAGGTCAAGGCTGGCTGATTACAGGCTAGG
ACTCTTTGAGAAGTCTGCTCCTGTGATGCTGTCCAATTCCCAACGTTAG
>MSTRG.23221.1 gene=MSTRG.23221=MD10G1262000=ox2
CTCCTCTGAAAGCTTATAAACCATTTCTACCTCTCTCTCCCCCTCTCTCTATCTCTTTCTCTGTCTAAAA
ATACATATCTATTAGCTATGGTGGTTCTGTCACGAACAGCTAAATTGGACCATTTTTCTGACCTAATCAA
AACATGCAAGCCCACCAGCTTGTTCGCCGGCATCCCAGTCGTCGACCTCTCGAGCCCCGACGCAAAGCAC
CGCATAGTCAGGGCTTGTGAGGAGCACGGCATGTTTAAGGTGATCAACCATGGAGTCCCATTGGACTTCA
TGACTACACTGGAAGCCCAAGCTCTCAAATTTTTCAACCTGCCCCAGTCGCAGAAGGACAAGGCAGCCCC
CGCCGACCCTTTCGGCTACAGAAGCAAGAGAATCGGTCCAAACGGCGACGTGGGTTGGATCGAATACATC
CTCCTCAGCACCAATCTTGATATCATCTCTCATAAGTCCCTCCCCATTTTCAAGGAAAACCCTGAAATTT
TCCGTGACGCAGTGGAAGATTATATTACAGCAGTGAAGAACATGACTTTTGAAGTGCTGGAAATGGTGGC
TGATGGGCTGGGGATTGATCAAAAGAATGTGCTGAGCAAGCTTTTGAAAGATGAGAAGAGTGACTCATGT
TTCAGGCTGAACTACTATCCGCCATGCCCAGAGCTTCACGCTTTGAGTGGACGAAGTTTGATAGGGTTTG
GGGAGCACACAGACCCACAGATCATTTCTGTCCTGAAATCCAACAACACATCAGGCCTGCAGATCAGTCT
CAAGGATGGGACTTGGGTTACAGTCGCACCTGATCAGACTGCCTTTTTCATCAATGTTGGTGATTGCTTG
CAGGTAGCCATTTTTATGATACTTACCTATTTTATGATTTTTTGTCACTTTTTTTTTATCAGTCAATCAA
TCAATTGCTTTGGAATATTAGGTCAAAACCTGACTTCTAGTCTTCTAGCAGGCAACTTGCATTGCCTCTT
CATTTTTCTTCCATAACACACTCTCACAACATGTTACAACATCCCATAACCCTCTCTTCCTCTTTTGTAT
TGTAGGTGATAAAACAATGGTGATTAACCTTAAAACTTAACTTCCACCTCGTCTTGTTTTTTGGAGGGTG
ATAAAAAATCTTAGGATGTGTTTGCAGTAAAAGTAAAATAAACTTACTGTTTTTGCTAACTTGGGAGTGG
GATTTTGATGCAGGTGATGACTAACGGGCGGTTTAAGAGCGTGAAACATAGGGTTTTGGCTGACACACAA
AGTTCAAGGGTTTCAATGATCTACTTTGGAGGGCCACCTTTGAGTGAGAAGATAGCACCTCTGCCGTCTC
TAATGGCAGAAGGAGAAGAAAGCTTGTACAAGGAGTTCACGTGGAGTGAATTCAAAAAGTCTGCGAACAG
GTCAAGGCTGGCCGATAATAGGCTAGGACCATTTGAGAAGTCTGCTGCTGTGATGCTGTCCAATTCCCAA
TTTTAGTAAAAACCAATATGTATTAGGGCTTTTGTCAAAAGCTCAGAATAGGTGTGAAAAAGTTTACTCC
AATTTGCTCGTGTTTTTTCCATAGATGGATCGATCATCTTCTTTTATTGTATTTTTTCTTCTGTTTCCTC
TCCTTTTTAACTTCTTTTTTTTTTTCGCCTTTGGTTCTTTGTTTGGATGTAACAACCACCAAGCTTCT
>mRNA:MD10G1262000 gene=MD10G1262000=ox2
CTCCTCTGAAAGCTTATAAACCATTTCTACCTCTCTCTCCCCCTCTCTCTATCTCTTTCTCTGTCTAAAA
ATACATATCTATTAGCTATGGTGGTTCTGTCACGAACAGCTAAATTGGACCATTTTTCTGACCTAATCAA
AACATGCAAGCCCACCAGCTTGTTCGCCGGCATCCCAGTCGTCGACCTCTCGAGCCCCGACGCAAAGCAC
CGCATAGTCAGGGCTTGTGAGGAGCACGGCATGTTTAAGGTGATCAACCATGGAGTCCCATTGGACTTCA
TGACTACACTGGAAGCCCAAGCTCTCAAATTTTTCAACCTGCCCCAGTCGCAGAAGGACAAGGCAGCCCC
CGCCGACCCTTTCGGCTACAGAAGCAAGAGAATCGGTCCAAACGGCGACGTGGGTTGGATCGAATACATC
CTCCTCAGCACCAATCTTGATATCATCTCTCATAAGTCCCTCCCCATTTTCAAGGAAAACCCTGAAATTT
TCCGTGACGCAGTGGAAGATTATATTACAGCAGTGAAGAACATGACTTTTGAAGTGCTGGAAATGGTGGC
TGATGGGCTGGGGATTGATCAAAAGAATGTGCTGAGCAAGCTTTTGAAAGATGAGAAGAGTGACTCATGT
TTCAGGCTGAACTACTATCCGCCATGCCCAGAGCTTCACGCTTTGAGTGGACGAAGTTTGATAGGGTTTG
GGGAGCACACAGACCCACAGATCATTTCTGTCCTGAAATCCAACAACACATCAGGCCTGCAGATCAGTCT
CAAGGATGGGACTTGGGTTACAGTCGCACCTGATCAGACTGCCTTTTTCATCAATGTTGGTGATTGCTTG
CAGGTGATGACTAACGGGCGGTTTAAGAGCGTGAAACATAGGGTTTTGGCTGACACACAAAGTTCAAGGG
TTTCAATGATCTACTTTGGAGGGCCACCTTTGAGTGAGAAGATAGCACCTCTGCCGTCTCTAATGGCAGA
AGGAGAAGAAAGCTTGTACAAGGAGTTCACGTGGAGTGAATTCAAAAAGTCTGCGAACAGGTCAAGGCTG
GCCGATAATAGGCTAGGACCATTTGAGAAGTCTGCTGCTGTGATGCTGTCCAATTCCCAATTTTAGTAAA
AACCAATATGTATTAGGGCTTTTGTCAAAAGCTCAGAATAGGTGTGAAAAAGTTTACTCCAATTTGCTCG
TGTTTTTTCCATAGATGGATCGATCATCTTCTTTTATTGTATTTTTTCTTCTGTTTCCTCTCCTTTTTAA
CTTCTTTTTTTTTTTCGCCTTTGGTTCTTTGTTTGGATGTAACAACCACCAAGCTTCT
>mRNA:MD09G1286800 gene=MD09G1286800=ox6=Mdg_09A025800
ATGGTGGTATCATCTCCTTCACCAATAAGAAGCAAGAAAATCATGGCAATAGGAATTCCCACAATCGATC
TATCAAATTACAATAGGTCAAAGCTATCAGAACAAATTGTTGAAGCCTGTGAAGAATATGGTTTCTTTAA
GGTGGTCAACCATGGTATCCCAAAAGAGGTCGTTGAGAAAATGGAAACACAAGGGTCTGATTTTTTTGCC
AAGCCAACAATGGAGAAGCAACGAGCTGGCCCGGCTTGTCGTTTTGGCTATGGCTGCAAAAACATTGGCT
GCAAAGGCGACACTGGAGAGCTTGAGTACCTTCTTATTCAAACCAATTGTCAGTCCATTTCTGAGAGATC
CAATGATATTTCCAACGACCCTACGAAATTCAGCTCTGCAGTGAATGATTACATAGAAGCAGTTAAAGAA
TTGGCATGTGAGATTCTTGATCTGGTGGCCGAGGGACTATGGGTTTCAGACAAGTCTGTGTTCAGCAGGT
TCATCAGAGACGTCCAGAGCGACTCAATTCTTAGGCTTAATCACTATCCTCCGGTCAAGGACTGGGACAC
AGCAACTAAACAGCATCCTTTCACTAATAACAAAAATAATGATAATAGGATTGGATTTGGAGAGCATTCT
GACCCTCAAATCTTGACAATCTTTAGATCCAACAACGTGGGGGGCCTTCAGATTTTTCTACGTGATGGCT
TGTGGGTTCCCGTCGCTCCCGACGCCAATCAATTCTTTGTAATGGTTGGTGATGCCTTACAGGCTTTAAC
GAATGGGAGGTTAGTGAGCGTGAGACATAGGGCACTGGCAAACTCAGTGGTGAAGCCAAGGATGTCAATG
GTGTACTTTGGGGCACCACCACTCAATGCATGGATGTCTCCTCTGCCGGAGATGGTGTCGCCGGAGAAGC
CCAGCCTCTACAAGCCCTTCACATGGGGTGAGTACAAGAAAGCTGCATACACTACACGATTGGGAGATTC
ACGTCTAGACCTTTTCAAGATTAATAACCACAGGTGCAAGTGTAACGATCAAATTCCATGTCCATGCTTC
GACGATCTTGTACAATAG
>mRNA:MD13G1148400 gene=MD13G1148400=ox6
CTCCCTCTTCTTTCTTTTCCTCTCTTCCCCCCCCCCACcAAAAACCCTACAGATATTCTTAGTTATTCAC
CATCTCTTCTTAGTTTTCTGCACCACcTCTCTTAGATTACCAGCCATGGTGGTGGCATCTCCAAACCCAA
CTCGCAACGAAAAGATCCAGGCCGTTGATCTTCCCATCATAGACCTCTCAGCCGAGAGGTCACAAGTGAG
GAAGCTCATTGTCAAAGCTTGTGAGGACTATGGTTTCTTCAAGGTCATCAACCATGGCGTCCCAAAAGAC
ATTATATCCAAAGTGGAGGAGCAAAGCCTCAGCTTCTTTGCCCAACCAGTGTCCGAGAAGCAAAGGGCAG
GGCCTTCCGATCCCTTTGGCTATGGCTGCAAGAACATAGGCCTCAATGGTGATACGGGAGAGgTTGAGTA
CCTTATTTTCAACACAAACCCAATTTCcATTGCTCAAAGATtCAAAACCATCTcAAATGAGCcTACAAAA
TTCAGCTCGGCAGTGAGTGaATACATTGCAGCAGTTAGGGATTTGGCATGTGAGCTCTTGGATCTGATTG
GTGAGGGATTGTGGGTCCCTGACACATCAGTCTTCAGTAGGCTGATCAGGGACGTCGACAGTGACTCGGT
CTTCAGGCTCAATCACTACCCGCATCTGCACAACAAGAAGGACATCTGCAAGGATAATGATACGTCACCA
TCCTCCATCAGTAACATCAGCAAGGTAGGGTTTGGGGAGCATTCCGACCCTCAGCTCCTCACCCTCCTGA
GGTCCAACGACGTGGGCGGCCTCCAAATCTCTCCACAAGATGGGGTGTGGGTCTCCGTCCCCTCTGACCC
CACGGCCTATTGGGTTAATGTGGGTGACGTGTTGCAGGCCATGACAAATGGAAGATTTGTGAGCGTTAGA
CATAGAGCCTTAGCCAATTCATCAAAGTCTAGATTGTCAATGGCGTATTTTGCAGCTCCCTCCCTGAACG
CATGTTTGAGTGTTCTTCCAGAAATGGTCACACCGGAGAAGCCTCGGCTCTACAAACCCTTCACTTGGGC
TGAGTACAAGAAAACCACGCACTCTCTACGCCTCGGCGAAAACCGTCTTAACCTCTTCAGAATTTCTACC
AATGATGAATGCTTCATAGATCAACCGCTGGAATGAGAAGTCATAGAGAAAAAGAAGAGGAAAGTACAAA
TTCTTACTGCATTGTGAAGCGAAGCAGCCTTTTTCTTTCTTTTTTGTTCTTCATGCATTCGGTTTTCCCA
AAGTTTTTCTTACTCATAGCGAAAGTCATAGACTTTGTACTTATgTATGGGAAAATGTTGTACTTAATTA
GGTTATCAATGAAAGAAAAGGAAGAAAAAATTAATCT
>mRNA:MD16G1148400 gene=MD16G1148400=ox6=Mdg_16A013110
TTCCCTTGAACAAAAAACTCCCTCTTCTTTTTTTTCTCTCTTTCACACAAAAACACTACAGATACACTTA
GTTATTCACCATCTTCTCTTCTTAGTTTTCTGCACCCACATCTCTTAGATTATTAACCATGGTGGTGGCA
CCTCCAAACCCAATTAGCAACGAAAAGATCCTGGCCGTTGATCTCCCCATCATAGACCTCTCAGCCGAGA
GGTCTCAAGTGAGAACACTCATTGTCAAAGCTTGTGAGGACTATGGTTTCTTCAAAGTCATCAACCATGG
CGTCCCAAAAGATATTATATCCACAGTGGAGGAGCAAAGCCTCAGCTTCTTTGCCAAACCAGTGTCCGAG
AAGCAAAGAGCAGGACCTTCCGATCCCTTTGGCTATGGCTGTAAGAACATAGGCTTCAGTGGTGATATGG
GAGAGGTTGAGTACCTTATTTTCAACACAAACCCAATTTCTATAGCTCAAAGATCCAAAACCATCTCAAA
TGAGCCTACAAAATTCAGTTCTGCAGTAAGTGGATACATTGCAGCAGCAAGGGATTTGGCATGTGAGCTT
TTGGATCTGATTGGTGAGGAACTGTGGGTCCCTGACACATCAGTCTTCAGTAGGCTGATCAGGGGTGTCG
ACAGTGACTCCGTCTTCAGGCTCAATCACTACCCGCATCTGCACAACAAGCAGGACTTCTGCAAGGACAA
GGACACGTCACCCTCCTCCTTAAGCAGCGACATCGGCAAGGTAGGGTTTGGGGAGCATTCTGACCCTCAG
ATCCTCACCCTCCTCAGATCCAACGACGTGGCCGGCCTCCAAATCTCTCCACAAGATGGGGTTTGGGTCG
CTGTGCCCTCTGACCCCACGGCCTTTTGGGTTAATGTGGGTGACGTGTTGCAGGCCATGACAAATGGAAG
ATTTGTGAGCGTTAGACATAGAGCCTTAGCCAATTCATCAAAGTCTAGATTGTCAATGGCGTATTTTGCA
GCTCCCTCCCTGAACGCATGTTTGAGTGTTCTTCCAGAAATGGTCACACCGGAGAAGCCTCGGCTCTACA
AACCCTTCACTTGGGCTGAGTACAAGAAAACCACGTTCTCTCTAAGCCTCGGTGAAAACCGTCTTAATCT
TTTCAGAATTTCTTCAAATGATGAATGCTTCATGGATTAA
>mRNA:MD17G1279100 gene=MD17G1279100=ox6
GTTCCCCTTCTTATCCTAGATCTTACTCCTTTTTTTTTCTCAGATTAATATTCTTTCAATCTCACAAAGA
GAAAGAAGAATGGTGGTACCATCTCCTTCACCAATAAGAAGCAAGAAAACGATGGCAATAGGAATTCCCA
CAATCGATCTATCAAATTACAATAGGTCAAAGCTATCAGCACAAATTGTTGAAGCCTGTGAAGAATATGG
TTTCTTTAAGGTGGTCAACCATGGTATCCCAAAAGCGGTCATTGAGACAATGGAAACACAAGGGTCTGAT
TTTTTTGCCAAGCCAACAATCGAGAAGCAACGAGCTGGCCCTGCTTGTCCTTTTGGCTATGGCTGCAAAA
ATATTGGTCGCAAAGGCGACACCGGAGAGCTTGAGTACCTTATTCTTCAAACCAATCCTCAGTCCATTTC
TGACAGATCCAATGATATTTCCGACGACCCTACGAAATTCAGTTGTGCAGTGAATGATTACATAGAAGCA
GTTAAAGAATTGGCATGTGAGGTTCTTGATTTGTTGGCCGAGGGACTATGGGTTTCAGACAAGTCTGTGT
TCAGCAGGTTCATCAGAGACGTCCAGAGTGACTCCATTCTTAGGTTTAATCACTATCCTCCAGTCAAGGA
CATCAAGGACTGGGAAACAACACCAAAACAGCATTCCTTCACTAACAACAACAACAATAATCATAGTAGG
ATTGGATTTGGAGAGCATTCTGACCCTCAGATCTTGACCATCTTAAGATCCAACAACGTGGGGGGCCTTC
AGATTTCTCTACGTGATGGCTTGTGGGTTCCCGTGGCTCCGGACCCCAATCAGTTCTTCGTAATGGTTGG
TGATGCCTTACAGGCTTTGACGAATGGGAGGTTAGTAAGTGTGAAACATAGAGCACTGGCAAACTCAGTT
GTGAAGCCAAGGATGTCAATGGTGTACTTTGGGGCACCACCCCTCAATGCATGTATGTCTCCTCTTCCAG
AGATGGTGTCGCCGGAGAAGCCCAGCCTCTACAAACCTTTCACATGGGGTGAATACAAGAAAGCTGCATA
CACTACACGATTGGGAGATACACGTCTAGACCATTTCAAGATTAATAATCACACCAGCAAGTGCAACGAT
CAAACTCAATGTCCATGCTTGGACAATCTTGTACGATAGAATGTATAATTACATCGTACAAAGATTAATT
ACTAGGTAGATAATTACTTAAGTCTATATATGTAGTCATAGTTAAGGTGCGTATATGTATGGCTAGCATA
GCAAGCTAGGTCAAAATTGTAGTTGAAAAATTAGAGGTTGTTTGTATGGATCGGGAATTTTTGCTTTGAG
ATTTAAGCATTTCTCCATTAATTTATGCCTAGTTGCAT
>mRNA:MD03G1210700 gene=MD03G1210700=ox8=Mdg_03A018930
ATGGATTTCAAACCTCCCTTCCAACAAATCTGCAAGGCAATACTCTTACAGAATTCCACCCATGAAGCAT
TATCAAGTCATGATGATGACAAGGTTTCTCTTGTTGAGGAATGTGAACTGCCGCTGATAGATCTTAGTCA
TCTAAATTTGGGTCACTTTGAGGGAGACAAGTGTATGAATGAGATCGCTCAAGCAGCCAGCCAATGGGGT
TTCTTCCAAGTTGTGAATCATGGAGTTTCACAAGAAATTATAAAGAGTATGCAAAATGAGCAAAGGAGGC
TATTTCATAAGCCTTTTGCAGAAAAGGTTGAAAAGAATTTCTTGAATTCATCCAGCAATTGTTACCGCTG
GGGGAATCCACAAGCTACTTGTTTGAGGCAGTTCTCATGGTCAGAAGCATTTCATATATCTGTCACCGAA
ATTCCAACGATGAATGATCATCACAACAGTCTCAGATCAACAATTGAAGCATTCGTGAAGACGGTGTCTG
GTTTGGCTAAACGCTTAGCTGAAATACTGGCACAGCCTTTGGGTGTCAAACCGAATTACTTTGAAGAGAA
TTGTCCACCAAGAACTAGTTATCTTCGACTGAATAGATATGCTCCATGTACATTTCCTTCGCAAGTGTTT
GGCCTCATCTCGCACACCGATACCGATTTCCTAACTATAGTTCACCAGGACCAAGTAGGAGGCCTGGAAA
TATTTAAAGATGGAAGATGGTTGGCTGTTAAACCTAATCCTGAAGCTCTTGTTGTCAACATTGGGGACTT
CTTTGAGGCCTTGAGCAATGGCGCATACAAAAGCATCAAACACCGAGTGGTTAGCACACAAGAAGTTGAG
AGATTATCTGTGGCATATTTCTACTGCCCCTCCTACGATGCTGTGGTCCAAAACTGCGGTAATGAACCAT
CAACTTATAGGCAGTTCACTTTGAGGGAGTATAAACTCCAAACTCAAATTGATGTTCAGGAAACTGGTGA
GAAAGTAGGGCTCTCAAGATTTCTCCTTTGA
>mRNA:MD05G1341000 gene=MD05G1341000=ox8=Mdg05A031770
ATGGACTTGGACCCACCATTTTACAAGGCCTACAAGACCCTTTTCGACAAAACCGTCGACAAAGCCAACA
ACATCAACAACAACAACAAAGAGGAGGTGTTACAACAGTTTGTTATGGTGGAGGAATGTGAGCTGCCACT
GATCAATCTGGGGCGGCTGGAGCTAGGAGAAAAAGAGAGGGAGGAGTGCATGACGGAGATAGCTAGGGCA
TCGCAAGAGTGGGGTTTCTTTCAGGTAGTGAATCATGGGATTTCAGGAGAGCTTCTTCAGAAGATGAAGA
ATGAGCAAGAGATGGTGTTCAAGCAATCTTTTGATAAGAAGAGGCAAGAGGACAAGTGCTTGAACTTTTT
ATCGGGAACTTACCGTTGGGGAACTCCTTCTGCCACATGCCTACGGCAGTTAGCATGGTCTGAAGCTTTT
CACATTCCACTCAATGATACTTCTGCTACATCAGCTTCTGGTCTCAATTATACACTCAGCTCAACAATAG
AACAATTTGCTACAACAATTTCAAGTTTGGCAGTGAAATTGGCTGAAATTTTGGCTGAGAAATTAGGTCA
CAAATCAACATTTTTCCAAGAAAATTGTTTTCCCAGCACTTGCTATCTTCGAATGAATCGTTATCCACCG
TGCCCCATCCCTTCTGAGGTGTTTGGATTGATGCCACACACTGATAGTGATTTCCTCACAATATTGCATC
AAGACCAGGTTGGCGGATTGCAGTTGATCAAAGACGATGAATGGATCGCAGTTAAACCTAATCCAGAGGC
TCTAGTCATCAACGTTGGAGATCTATTTCAGGCATGGAGCAACAATGTGTACAAGAGCGTTCAACATCGA
GTTGTCACGAACTTACAAGTGGAACGATTCTCAACTGCATATTTCTTATGTCCTTCATATGACACCGTGA
TACAGAGTTGCAGGGAGCCTTCTGTCTATAGAAAATTCAGCTTTGGGGAGTATAGGCGGCAAGTCCAAGA
GGATGTTCAAAAACTGGGTTCGAAAATAGGTCTTCCTAGATTTGTCGTATAA
>mRNA:MD10G1314500 gene=MD10G1314500=ox8
CATGGACTCGGACCCACCATTTCGCAAGGCCTACAAGACCCTTTTCGACAACACCGTCAACAAAGCCAAC
AACATCAGCAACAACAAGGAGGAGGTGATACAACAGTTTGTTACAGTGGAGGAATGTGAACTGCCGCTGA
TTGATCTTGGGCGGCTGGAGCTCGGAGAAAAGGAGAGGGAGAAGTGCATGACGGAAATAGCTAGGGCATC
GCAAGAGTGGGGTTTCTTTCAGGTAGTGAATCATGGGATTTCAGGAGGGCTTCTTCAGAAGATGAAGAGT
GAGCAAGAGAAGGTATTCAAGCAATCTTTTGATAAGAAGAGGCAAGAGGACAAGCACTTGAACTTTTCAC
CGGGAACTTATCGTTGGGGAACTCCTTCTGCCACATGCCTACGGCAGTTAGCATGGTCTGAAGCTTTTCA
CATTCCACTCAACGACATTTCTGCTACATCAGCTTCTGGTCTCAACCATACACTCAGCTCAACAATGGAA
CAATTTGCTACAACAGTTTCAAGTTTGGCACTGAAATTGGCTGAAATTTTGGCGGAGAAATTAGGTCACA
AGTCAACATTTTTCCTAGAAAATTGTTTGCCCAGCACTTGCTATCTTCGAATGAACCGATATCCGCCTTG
CCCCATCCCTTCTGAGGTGTTTGGATTGATGCCACACACTGATAGTGATTTCCTTACAATATTGCACCAA
GACCAGGTTGGAGGATTGCAGTTGATCAAAGACGATAGATGGATCGCAGTTAAACCTAATCCAGAAGCTC
TAATCATTAACATTGGAGATCTATTTCAGGCATGGAGCAACAATGTGTACAAGAGTGTTCAACATCGAGT
TGTCACGAATTTGCAAGTGGAACGATTCTCAACCGCATATTTCTTATGTCCTTCATATGACACCGTGATA
CAGAGTTGCAGGGAGCCTTCTGTCTATAGAAAATTCAGCTTTGGGGAGTATAGGCGGCAAGTCCAAGAGG
ATGTTCAAAAATTGGGTTCAAAAATTGGTCTTCCGAGATTTGTCGTATAATTAGTAATTAATTAAACCAC
TACAGAAGAATTCTACTAGTAAATTATTAAGCTATTTCTAGATATATAT
>MSTRG.25596.1 gene=MSTRG.25596=MD11G1225300+MD11G1225400=ox8
GGATTGTAAAAGTTGTGGATGGTGCTGCTTTTCTACGATACAAGCGATATCAGAAGACATAAGAAAGAGG
TTCAAATATTGCAAATTCTGAGGGTTTAAAAGCATGTTTCAGATTCCAAGGCAGTACTAATGGATTTCGA
ACCTCCATTCCAACAAACCTGGAAGGCAATACTCTTACAGAATTCCAGCCATGAAGCATTATTAAAAAGT
CATGATTATGACAAGCTTTCTCTTGCTGAGGAATGTGAGCTGCCTCTGATAGATCTTAGCCATCTAAATT
TGGGTCACCTAGAGAGAGACAAGTGTATGAATGATATCGCTCAAGCTGCAAACCAATGGGGTTTCTTCCA
AGTTGTGAATCATGGAGTTTCACAAAAAGTTATAAAGAGCATGCAATATGAGCAAAAGAGGCTATTTCAC
ATGCCCTTTGCAGAAAAGGTTGAAAAGAATTTCTTGAATTTATCCAGCAACTGTTACCGCTGGGGAAATC
CACAAGCTACTTGTTTGAGGCAGTTCTTATGGTCAGAAGCATTTCATATATCACTCAATGAAATTCCAAC
AATGAATGATCTTCACAAGAGTCTCAAGTCAACAATTGAAGCATTCGTGAAGATGGTATCTGGTTTGGCT
AAAAGCTTAGCTGAAATTCTGGCACAGCCTTTGGGTGTCAAATCGATTTACTTTGAAGAGAATTGCCCAC
CAAGAAGTAGTTATCTTCGACTGAATAGATACGCTCCACGTCCGTTTCCTTCGCAAGTGTTTGGCCTCGT
CTCGCACACTGATACCGATTTCCTAACTATAGTTCACCAGGACCAAGTAGGAGGTCTGGAAATATTTAAA
GATGGAAGATGGATGGCAGTTAAACCTAATCCTGAAGCTCTCATTGTCAACATTGGGGACTTGTTTGAGG
CCTTGAGCAATGGCATATACAAGAGCATCAAACACCGAGTGGTTACCGGACAAGAAGTTGAGAGGTTTTC
TGTGGCATATTTCTACTGCCCCTCCTACGATGTAGTGGTCCGAAGCTGCGGTGATGAACCATCAACTTAT
AGGCAGTTCACTTTGAGGGAGTATAAACTCCAAACTCAAATTGATGTTCAGGAAACTGGTGAGAAAGTAG
GGCTCCCAAGATTTCTCCTTTGAAAAACATATCTCAAAGCTG
>MSTRG.25596.2 gene=MSTRG.25596=MD11G1225300+MD11G1225400=ox8
CTTTTCTACGATACAAGCGATATCAGAAGACATAAGAAAGAGTGTGTGCTCTTAATATATAACTGAGCTA
TAAATCATTTGCTTGTGTTTCATATTAAATGTTAAGTTTGTGCATATGGCTTAATTTCATAATGTTTCTA
ATTTCGTGGGATATATTCAATTAATTACATCCTTCATATTCTTAGGGTTCAAATATTGCAAATTCTGAGG
GTTTAAAAGCATGTTTCAGATTCCAAGGCAGTACTAATGGATTTCGAACCTCCATTCCAACAAACCTGGA
AGGCAATACTCTTACAGAATTCCAGCCATGAAGCATTATTAAAAAGTCATGATTATGACAAGCTTTCTCT
TGCTGAGGAATGTGAGCTGCCTCTGATAGATCTTAGCCATCTAAATTTGGGTCACCTAGAGAGAGACAAG
TGTATGAATGATATCGCTCAAGCTGCAAACCAATGGGGTTTCTTCCAAGTTGTGAATCATGGAGTTTCAC
AAAAAGTTATAAAGAGCATGCAATATGAGCAAAAGAGGCTATTTCACATGCCCTTTGCAGAAAAGGTTGA
AAAGAATTTCTTGAATTTATCCAGCAACTGTTACCGCTGGGGAAATCCACAAGCTACTTGTTTGAGGCAG
TTCTTATGGTCAGAAGCATTTCATATATCACTCAATGAAATTCCAACAATGAATGATCTTCACAAGAGTC
TCAAGTCAACAATTGAAGCATTCGTGAAGATGGTATCTGGTTTGGCTAAAAGCTTAGCTGAAATTCTGGC
ACAGCCTTTGGGTGTCAAATCGATTTACTTTGAAGAGAATTGCCCACCAAGAAGTAGTTATCTTCGACTG
AATAGATACGCTCCACGTCCGTTTCCTTCGCAAGTGTTTGGCCTCGTCTCGCACACTGATACCGATTTCC
TAACTATAGTTCACCAGGACCAAGTAGGAGGTCTGGAAATATTTAAAGATGGAAGATGGATGGCAGTTAA
ACCTAATCCTGAAGCTCTCATTGTCAACATTGGGGACTTGTTTGAGGCCTTGAGCAATGGCATATACAAG
AGCATCAAACACCGAGTGGTTACCGGACAAGAAGTTGAGAGGTTTTCTGTGGCATATTTCTACTGCCCCT
CCTACGATGTAGTGGTCCGAAGCTGCGGTGATGAACCATCAACTTATAGGCAGTTCACTTTGAGGGAGTA
TAAACTCCAAACTCAAATTGATGTTCAGGAAACTGGTGAGAAAGTAGGGCTCCCAAGATTTCTCCTTTGA
AAAACATATCTCAAAGCTG
>mRNA:MD11G1225300 gene=MD11G1225300=ox7
ATGGATTTCGAACCTCCATTCCAACAAACCTGGAAGGCAATACTCTTACAGAATTCCAGCCATGAAGCAT
TATTAAAAAGTCATGATTATGACAAGCTTTCTCTTGCTGAGGAATGTGAGCTGCCTCTGATAGATCTTAG
CCATCTAAATTTGGGTCACCTAGAGAGAGACAAGTGTATGAATGATATCGCTCAAGCTGCAAACCAATGG
GGTTTCTTCCAAGTTGTGAATCATGGAGTTTCACAAAAAGTTATAAAGAGCATGCAATATGAGCAAAAGA
GGCTATTTCACATGCCCTTTGCAGAAAAGGTTGAAAAGAATTTCTTGAATTTATCCAGCAACTGTTACCG
CTGGGGAAATCCACAAGCTACTTGTTTGAGGCAGTTCTTATGGTCAGAAGCATTTCATATATCACTCAAT
GAAATTCCAACAATGAATGATCTTCACAAGAGTCTCAAGTACGTACTTTTCCTATTTCACCTTTAA
>mRNA:MD11G1225400 gene=MD11G1225400=ox8
TTGGTTTTTAGTTGTCAAAAAAGCAAAAAATGTAGATGAAATGGTTATCAAATGACCTTAGTTTATTATT
TCACCCAATTTTTATTCCATGTTTGGTTAATTACCGTCTTATAGGTCAACAATTGAAGCATTCGTGAAGA
TGGTATCTGGTTTGGCTAAAAGCTTAGCTGAAATTCTGGCACAGCCTTTGGGTGTCAAATCGATTTACTT
TGAAGAGAATTGCCCACCAAGAAGTAGTTATCTTCGACTGAATAGATACGCTCCACGTCCGTTTCCTTCG
CAAGTGTTTGGCCTCGTCTCGCACACTGATACCGATTTCCTAACTATAGTTCACCAGGACCAAGTAGGAG
GTCTGGAAATATTTAAAGATGGAAGATGGATGGCAGTTAAACCTAATCCTGAAGCTCTCATTGTCAACAT
TGGGGACTTGTTTGAGGCCTTGAGCAATGGCATATACAAGAGCATCAAACACCGAGTGGTTACCGGACAA
GAAGTTGAGAGGTTTTCTGTGGCATATTTCTACTGCCCCTCCTACGATGTAGTGGTCCGAAGCTGCGGTG
ATGAACCATCAACTTATAGGCAGTTCACTTTGAGGGAGTATAAACTCCAAACTCAAATTGATGTTCAGGA
AACTGGTGAGAAAGTAGGGCTCCCAAGATTTCTCCTTTGAAAAACATATCTCAAAGCTG
>MSTRG.28506.1 gene=MSTRG.28506=MD13G1008700=ox8
CCGCACTTCATAACCTCCTCCTCATCAACTCACTCAAACTTCAAAACCCTCATCACCAAAACACACAAAT
ATGATAGACTCAACCCCTCCTCTCCAACACCATTACATATCCCTCGTGCGCAACCATCATTGCCAAGGCA
TCGACCGCGGACAAGGAGCGGTCACGGAAGAATGCCAGCTCCCGTTGATAGACCTCAACGGGCTGAATAG
CCTCAACGAGAGGGAGAGGCTAGAATGTGCTGCAGCCATCTGCAGAGCGTCGTCGGAGTGGGGTTTTTTT
CAAGTGGTGAACCACGGGATAAGTTCCGAGCTACTACAGAATATGACGACGGAGCAGCTCAAACTCTTTG
GAGCGCCCTTCGAACGGAAAGCTACTTGCGGGCTGCTCAATAATTCGTACAGGTGGGGGACACCGACTGC
GACTGGTCCGACTCAGTACTCTTGGTCCGAAGCTTTTCACATTCCTGTCACAAAAATCTCGGACCAAGGT
TGCTATGGGGACGATTTTAGCTCTCTCAGGTAGTGTAATTATCTAATAAACTTAGAAAAGTGGTTTGGCA
AGCTCTTTTTTCCTTTTATACACATGTACCTGTTCATTTGTAACTTCTACATCGAATAAAATAAATGAGA
ATTAAGAAACAAAAATAAACATGTGTGCTGTAATATTCTGGAAGAAACTGTGGCCTGTGACTGAGTGGTC
CTTCTAAATGCAACTTGGAACTTTCAATTTGCTTCTGTAAGCCATCACAGTGGCCAATGCTGCATTGGCA
GTACCTTTTGTCACTAATGACTCACCAACCCTTCTTTTTTGGAAATTTTGTACAGGGAAGTGATGGAGGA
ATTCGCAGGAGCAATGGCAAACCTAGCGGAGTTGCTAGCCGGGATCCTAGTGAACAACCTGGGACACCGG
AAGGAAGCACTGCAAGACATTTGTGACTCGAGCACTTGCTTTCTCCGATTGAACCGCTACCCGGCTTGTC
CGATATCACCGGAGATGTTCGGCTTAGTGCCTCACACTGACAGCGATTTCCTGACAATTCTAAGCCAAGA
CGAAGTGGGAGGACTTCAACTCTTGAAAGACTCCAAATGGGTTGCTGTAAAACCCAACCAAGATGCACTT
ATCGTAAACATCGGAGATCTTTTTCAGGCGTGGAGCAATGACCAGTACAAAAGTGTGGAGCACAAGGTGA
TGGCAAATGAGAAGAGGGAACGCTACTCAATAGCATACTTCATGTGCCCTTCCTACGATTCTTTAATCGG
TAGTTGCAGATCACAATCTTCCATCTATAGAAACTTCACTTTTCAAGATTACAGAAACCAAGTCCAGCAA
GATGTTCAGAAACTTGGACACAAAGTCGGCCTTTCGAGATTCCTTCTTCGATAGCAACCACGAAAGCTCT
TGAATGGACCGGCATATAGTATGTATCAAGTGAAAAATGAATGAAATGTACGCTTAAACATCCAACCCCC
AAAGATTCCGATGCGTACTATATTCGATTCATACTATAAAACCGGTGCAGCCTGCAGCATTTAAAAAATA
TGCATAGAAAATCAT
>mRNA:MD13G1008700 gene=MD13G1008700=ox8
ATGATAGACTCAACCCCTCCTCTCCAACACCATTACATATCCCTCGTGCGCAACCATCATTGCCAAGGCA
TCGACCGCGGACAAGGAGCGGTCACGGAAGAATGCCAGCTCCCGTTGATAGACCTCAACGGGCTGAATAG
CCTCAACGAGAGGGAGAGGCTAGAATGTGCTGCAGCCATCTGCAGAGCGTCGTCGGAGTGGGGTTTTTTT
CAAGTGGTGAACCACGGGATAAGTTCCGAGCTACTACAGAATATGACGACGGAGCAGCTCAAACTCTTTG
GAGCGCCCTTCGAACGGAAAGCTACTTGCGGGCTGCTCAATAATTCGTACAGGTGGGGGACACCGACTGC
GACTGGTCCGACTCAGTACTCTTGGTCCGAAGCTTTTCACATTCCTGTCACAAAAATCTCGGACCAAGGT
TGCTATGGGGACGATTTTAGCTCTCTCAGGGAAGTGATGGAGGAATTCGCAGGAGCAATGGCAAACCTAG
CGGAGTTGCTAGCCGGGATCCTAGTGAACAACCTGGGACACCGGAAGGAAGCACTGCAAGACATTTGTGA
CTCGAGCACTTGCTTTCTCCGATTGAACCGCTACCCGGCTTGTCCGATATCACCGGAGATGTTCGGCTTA
GTGCCTCACACTGACAGCGATTTCCTGACAATTCTAAGCCAAGACGAAGTGGGAGGACTTCAACTCTTGA
AAGACTCCAAATGGGTTGCTGTAAAACCCAACCAAGATGCACTTATCGTAAACATCGGAGATCTTTTTCA
GGCGTGGAGCAATGACCAGTACAAAAGTGTGGAGCACAAGGTGATGGCAAATGAGAAGAGGGAACGCTAC
TCAATAGCATACTTCATGTGCCCTTCCTACGATTCTTTAATCGGTAGTTGCAGATCACAATCTTCCATCT
ATAGAAACTTCACTTTTCAAGATTACAGAAACCAAGTCCAGCAAGATGTTCAGAAACTTGGACACAAAGT
CGGCCTTTCGAGATTCCTTCTTCGATAG
>mRNA:MD16G1006700 gene=MD16G1006700=ox8
CACACTTCATAGCCTCCTTCTCATCAATTCTTACTCAAAACTTCAAAACCCCATCACCAAACACACACAG
ATATGATAGAATCAATCCCTCCTCTCCATCAACATTACAAAACCCTCGTGCGCAACCTTCACTGCCACGG
CACCGACCACGGACAAGGACCGGTCACGGAAGAATGCCAGCTACCGTTGATAGACCTCAACGGGCTGAAT
AGCCTCGATGAGAGGGAGAGGCTAGAATGCGCTGCAGCCATCTGCAGCGCGTCGTCGGAGTGGGGGTTTT
TTCAAGTGGTGAACCACGGGATAAGTCCCGAGCTACTAAAGAACATGAAGACGGAGCAGCTCAACCTGTT
TGGAGTGCCCTTCGAGCAGAAGGCTACTTGCGGGCTGCTTAATAATTCGTACAGGTGGGGGACGCCGAGC
GCGACTCGTCCAACTCAGTACTCCTGGTCCGAAGCTTTTCACATTCCTGTCACAAAAATCTCGGACCAAG
CTTGTTATGGGGACGGTTTTAGCTCTCTCAGGGAAGTGATGGAAGTATTTGCAGGAGCAATGGCAAACCT
GGCGGAGTTGCTAGCCGGGATTCTAGTGAACAACCTGGGCTACCGGAAGGAGGCGCTGCAAGACATTTGT
GACTCGAGCACTTGCTTTCTCCGATTGAACCGCTACCCGGCTTGTCCGATATCACCGGAGATGTTCGGCT
TAGTGCCTCACACTGACAGCGATTTCCTCACAATTCTAAGCCAGGACGAAGTGGGAGGACTTCAGCTCTT
GAAAGACTCCAAATGGGTTGCTGTAAAACCTAACCAAGATGCACTTATTGTTAACATCGGAGATCTTTTT
CAGGCGTGGAGCAATGATGTGTACAAAAGTGTGGAGCACAAGGTGATGGCAAACGAGAAGAGGGAACGTT
ACTCAATAGCATACTTCATGTGCCCTTCCTACGATTCTTTAATCGGGAGTTGCAGATCACAATCTTCCAT
CTACAGAAACTTCACTTTTCGAGATTACAGGAATCAAGTCCAGCAGGATGTTCAGAAACTTGGACACAAA
GTCGGCCTTTCGAGATTCCTTCTTCGATAGCAACGACCAAGATTTTGAAATGAACTGGCACATAGCATAC
ATCAAGTGAAAGATCTCGATACATACTACTTGGTTCATGCTAGAAAACCGGCGCAGCCTGCAGCAGCAAA
AATATGCAACAAACATCACAAGGACGTTACCATATTTAGGACAATTATATTATTATATTGGATTTGTAAA
AGAAAAGAAAATTACAAGAAGTTGATTCCATTCAATAGTCGAAAGTCAACACGGGCTGTCTTGTCTCCAA
GGAAAACATCCTCTTTTGTTAGTAATTTAATAGTCGTCATCCTCAAACATATTTTATTACTTCAACTATA
AAATAATAGT
>mRNA:MD11G1071600 gene=MD11G1071600=ox9/10
ATGGTTGCTGTCCCATTCTCTTGGCTGCTCATTTGCTATAAGAATCAGCCTCCTGCCCAACAACAAGACG
ATAACCTCCATTGTTCTGAGAAAAAAATGGCTTCTGAATCCTACCCTCCTCTGTTCCGTTCACACACAGA
TTCAACCCAGGCCGCTGATTTGGATGACCAACTCAACCCAGTTCATGATTTGGAGGATCCGATTCCTCTG
GTGGATCTCCAGAGCCTGAAACTTGGGGAGGCATGTGAGTTTTGGGGCATTTTTCGTTTGGTCGACCATG
GAGTTCCTCCAACCCTTTTGACCCAACTTGAAGAGCATGCCAAAGCGGTTTTTTCCCTGCCGTTTGAATC
CAAACAGAGCCTTATCACCAGCCCTCTGTCCTACTTCTGGGGTACCCCTGCCCTAACTCCATCTGGGGCA
GCCTTATCAACAAAGGGTACTAGTACCCTCCAGAATATCAATTGGGTTGAAGGACTGAATGTCCCTCTAG
CTCAACTCAGTCAATTCCAAACTGACAATCCCACAGTTGCTTCTTTCAGCCTTGTGCTGGAAGAATATGG
GAAGCACCTAGCCAGGCTAGCCACAACTATATTTGAAGCTATGGTAAAAAGCCTTGGATTGGATCCAATA
GAATCCAAATCCCACTTATCCAATTCCACTGGCGTTGTACGTGTCTATCGCTACCCCCCACATTGCTCCA
ACTCTGCATCTGCATCTGCATGGGGCATGGACGTCCACACTGACAGCTCTGTGCTCTCGATACTAAACCA
AGATGATGTCGGTGGACTCGAAGTTCTCAAAGACACCGAGTGGTTCAATGTAAACCCAATTCCCAGCACA
CTAGTTGTCAACCTCGGGGACATGATGCAGGCGATAAGCGACGACAAATACAAGAGTGTGAAGCACAGAG
TGAAGGTGAACAGAAGCAAAGAGAGAATTTCAATCTGCTACTTCGTGTTTCCTGGAGAAGGCAGTGTGAT
TCGGAGCTCAAACTACAAGCCCTTTACATACAGTGACTTTCAGAAGGAAGTGCAGAAAGATTTAAAGACT
GTTGGTTATAAGGTTGGGCTCGAGAGATTCAAAGCTTAGTGAAGAGGGTTTGTTAATTGATCATGTTAAA
TGGGCAATAACAGTATGTTTGTAAGCTATACAGAGAAAAATGTGGGTTCTAAGGAAATCACATTTTTTTG
TTTAATTTTTATTTTATTTTTTTCTTTTCTGTTCATTTACTTTGTGCGTTTGGGCTTTTGTGTTAATGGT
CTAATTATCTTAAAGCATCTCCAATAATGAAGTT
>mRNA:MD03G1066600 gene=MD03G1066600=ox9/10
ATTTTTCAGTGTGCCAGTTTGCTATGATAATTTTTTTTTTTTTCCAAATTGCTATGATAATTAATAAGCA
GCCTCCTGCCCAACAAGAAGACGATGACCTCCGTTGTTCTGAGAAAAAAATGGCTTCTGAATCCTACCCT
CCACCGTTTCGTTCACTTCCAGATTCAACCCAGGCCGTTGATTTGGACGGCCAAGTCAACCCGGTTCATG
ATTCGGAGGATCCGATTCCTGTGGTGGATCTCCAGAGCCTGAAACTTGGCGAGGCATGCGAGTTTTGGGG
AATTTTTCGTTTGGTCAATCATGGAGTTCCTCCAACCCTTTTGACCCAACTTCGGGAGCATGCCAAAATG
GTTTTTTCCCTGCCGTTTGAGTCCAAACAGAGCCTTATCACCAACCCTCTGTCCTACTTCTGGGGTACCC
CTGCCCTTACTCCATCTGGGGCGGCCTTATCAACAAAGGGTAGTAGTACCCTCCAGAATATCAACTGGGT
TGAAGGACTCAACGTCCCTCTAGCTCAACTCAGTTTTCAAATTGACAATCCCATAATTGCTTCTTTCAGC
CTTGTGCTAGAAGAATATGGGAAGCACCTAGCTAGGCTAGCGACAACTATATTTGACGCTATGGTAATAA
ACCTTGGATTGGATCCAATAGAATCCAAATCCCATTTATCAAATTCTACTGGCATTGTACGTGTCTATCG
CTACCCACCACATTGCTCCAACTCCAGCTCTGCATCTGCATGGGGCATGGACGTGCACACTGACAGCTCT
GTGCTCTCGATACTAAATCAAGATGAAGTCGGTGGACTCGAAGTTCTCAAAGACAATGAGTGGTTCAGTG
TTAACCCAATTCCCAACACACTGATTGTCAACCTCGGAGACATGATGCAGGCGATAAGCGATGACAAGTA
CAAGAGTGTGAAGCACAGAGTGAAGGTGAACAGAAGCAAAGAGAGAGTTTCAATCTGCTATTTTGTGTTT
CCGGGAGAAGGCAGTGTGATTCGGAGCTCAAACTATAAGCCCTTTACTTATAGGGATTTTCAGAACGAAG
TGCAGCAAGATATAAAGAGTGTTGGGTATAAGGTCGGGCTTGAGAGGTTCCAAGCTTAGTGAAGAGGGTC
TGTTAATTGATGATGTTAAATGGGCTATGACAGTATGCTTGTGAGCTATACAGATGGAACAATGTGGGAT
ATAAGGGCACCACGTTTGTTTTTTAACATTTTATTTTGTTTAATTTGTTTTGTACTTTTAGTTTTGCTCT
AATCCAAACCAGTTCTTTTCTGTTCATTTACTTTGGACTTGTGGGATTCGTTAATGGTCTAATTAACTTA
AGTTTTGTATAGGGTTTTGGTAAAAGTATGACTTTAG
>MSTRG.6291.2 gene=MSTRG.6291=MD03G1066600=ox9/10
GGTTGGAATATTTTTCAGTGTGCCAGTTTGCTATGATAATTTTTTTTTTTTTCCAAATTGCTATGATAAT
TAATAAGCAGCCTCCTGCCCAACAAGAAGACGATGACCTCCGTTGTTCTGAGAAAAAAATGGCTTCTGAA
TCCTACCCTCCACCGTTTCGTTCACTTCCAGATTCAACCCAGGCCGTTGATTTGGACGGCCAAGTCAACC
CGGTTCATGATTCGGAGGATCCGATTCCTGTGGTGGATCTCCAGAGCCTGAAACTTGGCGAGGCATGCGA
GTTTTGGGGAATTTTTCGTTTGGTCAATCATGGAGTTCCTCCAACCCTTTTGACCCAACTTCGGGAGCAT
GCCAAAATGGTTTTTTCCCTGCCGTTTGAGTCCAAACAGAGCCTTATCACCAACCCTCTGTCCTACTTCT
GGGGTACCCCTGCCCTTACTCCATCTGGGGCGGCCTTATCAACAAAGGGTAGTAGTACCCTCCAGAATAT
CAACTGGGTTGAAGGACTCAACGTCCCTCTAGCTCAACTCAGTTTTCAAATTGACAATCCCATAATTGCT
TCTTTCAGCTCTGTGCTCTCGATACTAAATCAAGATGAAGTCGGTGGACTCGAAGTTCTCAAAGACAATG
AGTGGTTCAGTGTTAACCCAATTCCCAACACACTGATTGTCAACCTCGGAGACATGATGCAGGCGATAAG
CGATGACAAGTACAAGAGTGTGAAGCACAGAGTGAAGGTGAACAGAAGCAAAGAGAGAGTTTCAATCTGC
TATTTTGTGTTTCCGGGAGAAGGCAGTGTGATTCGGAGCTCAAACTATAAGCCCTTTACTTATAGGGATT
TTCAGAACGAAGTGCAGCAAGATATAAAGAGTGTTGGGTATAAGGTCGGGCTTGAGAGGTTCCAAGCTTA
GTGAAGAGGGTCTGTTAATTGATGATGTTAAATGGGCTATGACAGTATGCTTGTGAGCTATACAGATGGA
ACAATGTGGGATATAAGGGCACCACGTTTGTTTTTTAACATTTTATTTTGTTTAATTTGTTTTGTACTTT
TAGTTTTGCTCTAATCCAAACCAGTTCTTTTCTGTTCA
