# Supplementary material for: Conservation and divergence of expression of GA2-oxidase homeologs in apple (Malus x domestica Borkh.)
Source: Front Plant Sci. 2023 Apr 26;14:1117069. doi: 10.3389/fpls.2023.1117069 (PMC10169729; doi:10.3389/fpls.2023.1117069)
Supplement: Supplementary File 1 — Protein sequences from Arabidopsis, rice, pea and bean cataloged as “Gibberellin 2-beta-dioxygenase” in the ExPASy Enzyme Database (fasta formatted file). [file DataSheet_1.zip › Datasheet 1/Supplementary file 2.fasta]

>MD00G1003600
MAVECMIKPSSLQTMTQPPSPKTQQTQQHKEDDQKPLVFDASVFRYQTEIPSQFIWPDHEKPCKNTPELQVALIDLGGFLSGDKEAVAKASQLVGEACQKHGFFLIVNHGVDNKLIADAHCYMDDFFGMPLSEKQRAERKAGESCGYASSFTGRFSSKLPWKETLSFSYSAEKGSTNFIQDYFCDKMGEEFKEFGRVYQDYCKAMSTLSIGIMELLGLSLGVDRAYFKEFFEDNNSIMRLNYYPPCQRPEQTLGTGPHCDPTSLTILHEDQVGGLEVFVDDQWHSVTPNLNAFVVNIGDTFMALSNGKYKSGLHRAVVNSETPRKSLAFFLCPRDDKVVKPPSGLVDTSSPRKYPDFTWSMLLEFTMKHYRADMKTLQVFSNWVQQKSNQKL
>MD00G1052600
MGSDSETVSLKIPIIDFTYSGSGTTPDQVRHALEEYGCFVAAYDRVPAQLVDKVMAQSKDLFDLPTETKLSHTCDDVLRGYIGPSPRLPYSETFAISHATSFQDVQNFMNLVWPAGKDNFCETTHSYVKLIEELGERVMRLLFESYGVAAKHYESFAAFNDHIFRLIKYREMKDMDITGTSVWFPSHTDASFISILFQHQIGGLEIESNDGTFVGIDASPCHFIVFAGDMLQIWSNNRIKACNHRVRIWDVNVERCSVGIFIFNRGKIQVPEEVTDEKNPLCYKPCDGLGYIAFAFSNLDLTGRVKAYCGI
>MD00G1165100 
MEEKMQILVPILHPSQVTTIDVSQLHQDSHTRSVLVKSIHHACQEMGFFQVINHGISKTVTENALGSLSNFFDLPMDQKKLFLSDDISKPVRFVTNSRDSIKLYANPIENWIDLWPHNPTEFRESLGRYAAEVKRLSIDILGAIVESLGLSPTYLRSSLGQGMQMIVGSRYPRCSSSSSILGISSHTDHSIITIILESTSGVEIMDFTDNSAWKSVPATDGTLKVLVGNHLEILSNGLYKSVFHRVVPNPERNRVSIGSFLSLPMEEIMEPAMDLIDEQHPKRYKASSLDEYIKLLSSKEEKSYIESLKI
>MD00G1169400
MTTEAVNLPIIDLSSSDSISSANSIRQACIEYGFFYLVNHGVEEELFAEVFDRSRNFFSLPLEDKLKLTRKHHRGYTPLFMENLDFASSSKGDSKESFYVGSLDDPTLINLNQWPPEDILPSWRPAMELYYRKVLGVWIAPPIYEFLVLDMLSQVCWKKINLSLIALALNLDEDFFEKVGALNKPRGLLRLLHYPGELGSTDEEIYGASAHSDYGMVTLLASNGVPGLQACFLFVCRDKSKQPRIWEDVLHIDGAFIVNIGDMMERWTNCLFRSTLHRVMPAGQERYSVAFFMDPNEDCVVECLKSCCSEESPARFPPVRSGDYLEERFRLTYAT
>MD00G1169500
MTTAAVNLPIIDLSSSDSISSANSIRQACIECGFFYLVNHGVEEELFAELFDRSSNFFSLPLEDKLKFSRKHNRGYTALFSENLDFASSSKGDSKESFYVGPLDDPTQSNLNQWPPEDILPSWRPAVESYYRKVMSAGKRLISVIALALNLDEDFFEKVGAMDKPKGFLRLLHYPGELGSTDEEIYGASAHSDYGMITLLASNGVPGLQACFLDKSKQPRIWEDVLHIDGAFIVNIGDMMERWTNCLFRSTLHRVMPTGQERYSVAFFMDPNDDCVVECLKSCCSEASPPRFPPVRSGDYLEERFRLTYAT
>MD00G1188900
MAPSFEDGKSLFNFVVRDGNGVKGMLDGPDHDQVANDFANAAEVLGFFQVLNHGMPLELLESLKSSANDFFGQAPENKAAYRKGVSPSPYVKYGTSFVPENEKALEWKDYLSMVYTTDADALNYWPNECKEVALEYLKTSIDMVEKIVKVLITKLGVILEDSKLEALIGLRMVNMNYYPTCPDPELTVGIGRHSDMGNLTWPEITPVPGALILSNGRYKSAEHRARTKSSQSRVSVPIFTIPKATERIGPLPEVVESYGVARYREVVFEDYMNNFFSIAHDGKKSLDYATRSCKRYPVMLNKLSDCAIQN
>MD00G1220300
MSRTLESRKSFTLVITLNLCFTIATLIFIVHWQRIGGILLSVTWLQYPPKPEDLPEVCRDVLIEYSKRVMELGKLLFELLSEALGLKPSHLNSIDCSKGLQVLGHYYPACPQPELTLGTSKHADDSFLTVLLQDHIGGLQVVDRQNKWIDVPPVPGALVVNIGDLLQLISNDRFKSVEHRVLANREGPRISIASFFSTGLLPFTNLYGPIKELVSEDNPPKYRETTVRDYDTHFYDKGLDGTSALSHFKIPT
>MD01G1060300
MSEIFQTSVKLPMLDISQPVLHPSSLSSLAEAFKTWGFFHITNHGISKDLFRKLYSLSNDLFNLPSDTKLKLGPSSSAKTYTPQFIASPYFESLRVSGPKFFDSAQSSAQVLFDQHNSEFRFFLSEILQEYGSKMAELSKKIVRIALMSLGDGLEKKHYESEFKNCHGYLRVNNYSTPPECLEDQHQEVEGLGMHTDMSCVTIVYQDEIGGLQVRSKEGKWMHITPCEGTLVVNIGDMFQAWSNDNLRSSEHRVILKQPKNRFSLAFFWCFEDEKVIFAPEDVVGEGNERIYKPFVCLDYLKFRESNERGKFEKVGFTVRDFAGIKHKITNCES
>MD01G1090000
MATLLSDLVSGATHVPSNYVRPAHDRPNLDQVQSSDHSIPLINLQGLEDSRRSDIIKQIGLACQDYGFFQVQNHGIEEAVIGNMLSVSKEFFHLPESERLKSFSDDPLKTTRLSTSFNVKTEEISSWRDYLRLHCYPLEDYMHEWPSNPPSFREDVAEYCRNVRGLAVRLLEAISESLGLEGDYMNKALGKHGQHMAINYYPTCPQPELTYGLPGHADPNVITVLLQDDVAGLQVLNNGKWVAVKPIPHTFIVNLGDQIQVLSNDRYKSVLHRAVVNCNKERISIPTFYCPSYDAVMEPAPQLIDDRHPPLYRSFTYAEFYEKFWDRGLNTRSSLDLFKTTSHSA
>MD01G1153600
MSCPQDWPEPIVRVQSLSNSPVVPDRYIKPPPDRPTYIPSSDISDHANIPVIDLQGLSGEDDRLRAATLSQISEACREWGFFQVVNHGVSPGLMDKTQQVWREFFHLPMELKQAYANSPKTYEGYGSRLGIERGAILDWSDYYFLHYLPSCLKDYNKWPALPDYGREVIDEYGKEVVKLGGRILKALSLNLGLGEDFLQNAFGGQDIGACLRTNFYPKCPQPDLTLGLSSHSDPGGMTILLADQQVPGLQVRKDDAWITVKPAPHAFIVNIGDQIQVLSNATYKSVEHRVIVNPAKERLSLAFFYNPKSDIPIQPVKELVTPDKPAQYSPMTFNEYRLYIRLNGPRGKSQVESLKSPRNTL
>MD01G1176500
MDVATVPTIDFGRLKQGPDERKLVIEEIRTACRQLGFFQIVNHGICQTVLDEALLSASEFFNLPGSEKAKFMSNDVHNPVRYGTSLKDGLDTIQFWRAFLKHYAHPLADWIKYWPNNPSNYRYVSTRETMGKYSSEVKKLNTEITETITESLGIGPNYISKKMEDGMQVITVNCYPPCPNPEIALGLPPHSDYSCLTIVLQSCPGLEIMHTGDSKWKQVPQLHGALQVHVGDHFEVLSNGLYKSVVHRATLNRDRTRISIVSLHSLGLEEKMGTAKELVSEENPGRYKKSSFKDFLNFLANNDLAEGKSFINTLKVDEKQ
>MD01G1192100
MAVECMIKPSSMQTMAQPPSPQTQKTQQHKEDDQKPLVFDASVLRYQTEIPSQFIWPDDEKPCKNTPELRVPLIDLGGFLSGDKEAAAKASQLVGEACQKHGFFLIVNHGVDNTLIADAHRCMDDFFGMPLSEKQRAQRKAGESCGYASSFTGRFSSKLPWKETLSFSYSAEKGSINIIQDYFCNKMGEEFKEFGRVYQDYSEAMSTLSIGIMELLGLSLGVDRAYFKEFFEDNDSIMRLNYYPPCQKPEQTLGTGPHCDPTSLTILHQDQVGGLEVFVDDQWHSISPNLNAFVVNIGDTFMALSNGKYKSGLHRAVVNSETPRKSLAFFLCPRDDKVVKPPSGLVDTSSPRKYPDFTWSMLLEFTMKHYRADVKTLQAFSNWVQQKTNQKL
>MD01G1228800
MDTKVLSSGVIYTNLPESYVRPESDRPRLSEVSECENIPVIDLASPNRAQTVQQVGDACKYYGFFQVINHGVSTEGVEKMVGVANEFFNLPVEEKLKLYSDDPSKTMRLSTSFNVKKEKVHNWRDYLRLHCYPLDKYVPEWPSNPSSFRDTVGNYCREVRELGYRLEELVSESLGLEKDYIRSTLGEQGQHMAVNFYPPCPQPELTYGLPAHTDPNALTILLQDLGVAGLQVLKDGKWVAVNPQPNAFVINIGDQLQALSNGIYKSVWHRAITNTERPRLSVASFFCPQDDALISPAKALTEDGSAAIYRGYTYTEYYKKFWTRDLEKDHCLDLFRTQQLP
>MD02G1019300
MAMTNVQEMSMNGEQPPAEYIVKESRFGSIDSSPPLADEIPIIDISLFSPLSAQYSEQAENHELQKLRSALSSAGCFQAIGHGISDSLLDKVREAAKQFFALPVEEKEKYSRAVHGGAEGYGNDVVVSEKQVLDWSYRLTLRVFPENQRRLHLWPQNPNDFGEMLHEYATKVKLMMGIVFKAMAKSLNLEDNSFAKQLFGDQSLMQARFNFYPPCSRSDLVLGVKPHTDRSGVTCLLQDKDVEGLQVLIDGKWVRVPIVPHAIVLNLGDQMQIMSNGIYKSPMHRVVTNGEIMRLSVALFNEPDPETQIGPVEDLIDETRPRLYKNVKNYGRINYECYQRGEIALETVRF
>MD02G1019600
MAMTNVQEMSMDGEQPPAEYIVKESRFGSIDSSPPLADEIPIIDISLFSPSSPQYSEQAENHELQKLRSALSSAGCFQATGHGISDSLLDQVREAAKQFFALPVEEKEKYSRTIDGGFEGYGNDVIVSDKQVLDWSYRLILKVFPQDQRKRHLWPQIPNDFGEMLHEYATKIKLMMGLVFKAMAKSLNLEEKSFATQLLGDQSLMQARFNFYPPCSRSDLVLGVKPHTDRSGVTCLLQDKDVEGLQVLIDGKWVRVPIVPHAIVLNLGDQMQIMSNGIYKSPMHRVVTNGESMRLSVALFNEPDPETEIGPVEDLIDETRPRLYKNVKNYGCINYECYQRGEIALETVKI
>MD02G1019700
MELLGSKTVQEVLIQGEQVPDKYIRKVEDGGVRVPVPDASAAQLMDVPVIDLALLAASSITSDELEKFRSALATWGCFQVINHSMSPEFLDEVREITKQFFALPVADKKKYLRQVNDIQGYGNDMVFSEQQTLDWSDRLYLSVYPQDNRKLKFWPKNPDSFSRTLDQYAMELQVVTKTILKAMTRSLDLEDNCFSDLYGEQGKMAIRFNFYPPCPRPDLVLGLKPHADGTLITLVLQDKEVEGLQFLKGDHWFRAPIVPDALLMNIGDQVEILSNGIFKSPVHKVVTNPDKERISLAAFCMPESNKEIEPFERLVDESRPRLYKKVTNYDGIYFEYYQQGRRPIEAARL
>MD02G1020000
MELLGSKTVQEVLIQGEQVPEKYIHKVEDGGVQVPDASAAQLMDVPVIDLAFLAASSISADELEKLRSALATWGCFQVINHGMSPEFLDEVREIAKQFFALPVEDKKKYLRQVNDIQGYGNDMVFSEQQTLDWSDRLYLSVYPQDNRKLNLWPENPKSFRRTLDQYTTELQVVTKTVLKAMARSLDLEDNCFSDLYGGEQGKMDIRFNFYPPCPRPDLVLGVKAHADGTLITLLLQDKEVEGLQFLKGDEWFRAPIVPDALLINVGDQVEILSNGIFKSPVHKVVTNSDKERISVAAFCIPESDKEIEPFERLVDESRPRLYKKVKNYVGIYFEYYQQGRRPMEAAII
>MD02G1020100
MELFGCKTVQEVLIQEEQVPEKYIHKVEDGGVPVPDASPPQLLDVPVIDLALLAASSITADEYEKLRSALDTLGCFQVINHGMSPEFLDEVREITKQFFALPVEDKKKYLRQGNDVQGYGNDVVYTEQQKLDWTDRLYLTVFPQDNRKLEVWPENPESFRRTLDQLVMELNVVTKTVLKAMTRSLGLEDNCFSDLYGNMDIRFNLYPPYPRPDLVLGFKSHSDSSLITHVLQDKEVEGLQFLKGDEWFRAPIVPDALLIIVGDQVEILSNGAFKGAVHQVVIHPDKERISVAAFCYGESYKIEPFEGLVDESRPRLYRKMENYGDIFMENYQKGRRTIEEAKIYV
>MD02G1050800
MVAPNTNEVPNNYDRKSEVKAFDETREGVKGLVDAGIAEVPRIFHQPPQLDDQYSINNTSTDSEATQFSIPLIDLEDHGNPTKRNEIVAKVGEASETWGFFQIVNHGIPVGVLEAIKDGVRGFYEQDTRVKKEFYTRDHSKPLFYNSNFDLYSSLATNWRDTFKCYMAPYPPKPEDLPEVCRDVLIEYSKRVMELGKLLFELLSEALGLKPSHLNSIDCSKGLQLTLGTSKHADDSFLTVLLQDHIGGLQVVDRQKKWIDVPPVPGALVVNIGDLLQLISNDRFKSVEHRVLANREGPRISIASFFSTGLLPFTNLYGPIKELVSEDNPPKYRETTVRDYDTHFYDKGLDGTSALSHFKIPT
>MD02G1053300
MAPYPPKPEDLPEVCRDVLIEYSKRVMELGKLLFELLSEALGLKPSHLNSIDCSKGLQVLGHYYPACPQPELTLGTSKHADDSFLTWIDVPPVPGALVVNIGDLLQLISNDRFKSVEHRVLANREGPRISIASFLAQLVSEDNPPKYRETTVRDYDTHFYDKGLDGTSALSHFKIPT
>MD02G1054900
MVAPNTNEVPNNYDRKSEVKAFDETREGVKGLVDAGVAEVPRIFHQPPQLDDQYSINNTSTDSEATQFSIPLIDLEDHGIRDLGFFQIANHGIPVSLLEGIKDGVRGFYEQDTRVKKEFYTRDHSKPLFYNSNFDLYSSPATNWRDTFKCYMAPNPPKPEDLPEVCRDVLIEYSKRVMELGKLLFELLSEALGLKPSHLNNIDCSKGLQVLGHYYPACPQPELTLGTSKHADDSFLTVLLQDHIGGLQVVGRQNKWIDVPPVPGALVVNIGDLLQLISNDRFKSVEHRVMANRP
>MD02G1064900
MATHITNGDGVARVSALNCIDLSSSDTHQSVSLLKQACLDCGFFYLVNHGISEEFMAEVFDQSRRLFELPLSAKMELLRNKNYRGYTPSLDEHLDHENQVHGDYKEGYYIGVELQEDDPEAKKPFYGPNVWPAPDVLPGWRETMEEYHRQCLEVAKSVGRLVALALDLDIHFFDKPEMLGEAIATLRLLHYDGQVSDPANGIFGAGAHSDFGFITLLATDDVAGLQICKDKDAKPQIWEYIPPIKGVFIVNIGDMLERWSNGIFKSTLHRVVGNGQDRYSIAYFIEPSHDCLVECLPTCKSEKNPPKFPPILCRTYLSQRYYNTHANLNVYTEHNK
>MD02G1106500
MGGGEEDCRTIPAIDLKKFPEAEEYRKLREASETWGCFRLVNHMIPPALMSEMISVVRSLLDLPMEIKKQNKEVIAGSGYLAPSKVNPIYESLGFHDLGSRQALDSFCSQLNASSYQREVIEKYAQAVCEQIVDIGQKLAESLGLADSDYLKGWPCQFRINKYTFTSESVGSLGLRSHTDSGFLTILQDDEIVGGLEVMDKSGAFVAVDPCPGTLVVNLGDVAHAWSNGRLCNVKHRVQFREARIRVSISSFQRGPDEEAGVEAPPELVDSEHPRLYVPFTYEDYRKLRLSANLHAGEALPLVRNLS
>MD02G1107000
MGEGEEDCRTIPAIDLKKFPDAEEYRKLREASETWGCFRLVNHMIPPALMSEMKSVVRSLLDLPMEIKKQNKDVIAGSGYMAPSKVNPLYEALGLYDLGSGQAVDSFCSQLNASSYQREVIEKYAQAVYEQIADIGKRLAESLGLADSDYLKGWPCQFRINKYNFTPESVGSSGVQLHTDSGFLTILQDDEDVGGLEVMDKSGAFVAVDPCPGTLLVNLGDVAKAWSNGRLCNVKHRVQCREATIRISIATFLLGPREKEVVEAPPEFVDSEHPRLYVPFSYEDYRKLRLSTKLQAGEALALVRTPS
>MD02G1132200
MAPATTTLTSIAHEKTLQQKFVRDEDERPKVAYNDFSNEIPIISLAGIDEVEGRRGEICKKIVAACEDWGIFQIVDHGVDVELISEMTGLAREFFALPSEEKLRFDMSGGKKGGFIVSSHLQGEAVQDWREIVTYFSYPIRHRDYSRWPDKPEAWREVTKKYSDELMGLACKLLGVLSEAMGLDTEALTKACVDMDQKVVVNFYPKCPQPDLTLGLKRHTDPGTITLLLQDQVGGLQATRDDGKTWITVQPVEGAFVVNLGDHGHLLSNGRFKNADHQAVVNSNSSRLSIATFQNPAQEAIVYPLSVREGEKPILEAPITYTEMYKKKMSKDLELARLKKLSKEQQLQDLEKAKVDTKPVDDIFA
>MD02G1177200
MATDFKSIPIIDIAPLLAKSDDPKMGQDPDVAQVVRQLDRACKEAGFFYVKGHGIPKTLLKQVKNLTRKFFELPYEEKLNITMSADSGFRGYQRIGDNITKGVPDMHEAIDCYKELKPGMYGDLGKPMEGPNQWPDNPPEFKVLMEEYISLCTCLSKKIMRGIALALGGSPYEFEGDRAGDAFWVMRLIGYPAARSPNASDIPKNDVGCGAHTDYGLLTLVNQDDDITALQVRNHSGEWISAPPVPGTFVCNIGDMLKIYSNGLYDSTLHQVINTAPKYRVCVAYFYETNFDTAVEPLDFCVDKTGGSKKFERAVYGEHLVNKVQTNFG
>MD02G1198000
MLSMPMPPQHLPPMNETNKENEETPLVFDASVAQYQSSIPSKFIWPDHEKPCSESPELPAPLVDLKGFLSGDTCEVLNATRLVDEACKKHGFFLIVNHGVDLQLVGKAHEYMDSFFGMQLSQKQRAQRKAGEHCGYASSFVGRFSSKLPWKETLSFRYSADNQSSVNDYFVNVMGEDFRDFGKVYQEYCDAMNNLSNAIMELLGMSLGVGRNYFKEFFEGNDSIMRLNYYPMCQKPDLTLGTGPHCDPTSLTILHQDQVGGLQVFVDDKWHSVTPKLDAFVVNIGDTFMALSNGIYKSCLHRAVVNNKTVRKSLTFFLCPKKDRVVTPPRGLVDSNSPRKYPDFTWPTFLEFTQKHYRADMRTLDAFSDWIRTTTN
>MD02G1263100
MPIYSLAKGIKFHPKYKYYLSLSLSLSTMPASASARVVPDAYEGNSVNVVLDQVPDDFNSLHELPDSYAWTTLNEHPSLDSDSVPVVDLNDPNALQLLGHACKTWGVFQLTNHGIPQTLVHDMESAARSLFSLPAQQKLKVARSPGQISGYGFHLIAAFWDKQQWSECFTIVGSPLEHYEQLWPQDYTKFCCITEEFEKEIKKLASRLMWLMLASLGISKDDVEWDGPKGDDQNASAVFQFNSYPSCPDPDRTLGLVPHTDSSLVSIVHQSNIDGLQVFREGTGWFTIQPVPGALVVNVGDLMSILSNGLYSSVLHRVLVKRAQHRISLVYHYGPPAAVKIAPLEKLFGPSHPPLYPPVTNWNEYISTKAKLKGKALPSLRLYDPLMK
>MD02G1263200
MSSGKLSDAFKSHPIFLHKQQPDDFSSLQELPKSYAWTSQLNEYPSFESLSCSESVPVIDLTDPNVVELVGHACKTWGMFQATNHGVPQKLVDDMESTVRSLFSLPPQQKLKAARLPDGFSGYGFHRISAFCEKLMWSESFTTVGSPLEHFRQLWPQDYTKFCCIAEEYEREMIRLAAKLMWLMLGSLGISKEDIKWAGPRGEFEDASAVLQFNSYPACPDPDRTIGLAQHTDSSLISIVHQSSNASGLQVFRQGEEEGRGWLMVPPVPGAFVINVGDFMHMLSNGLYQNVFHRAVVNRSQHRVSVACLYGPPENAQVSPLSKLLGPSCPPLYPPLTWNEYLGTKAKLHNKALESLRLCAPPN
>MD03G1001100
MPLKPLLHQPTTKKECRACIVIVKKKKINKKINKSSNILAEIVYSCCRKPAPKMVSSDSVNSRVETLAGSGISTIPKEYIRPKDELVNIGDIFEQEKNNEGPQVPTIDLKEIESDNEKVRAKCREELKKAAVDWGVMHLVNHGISDELMDKVRKAGKAFFDLPIEQKEKYANDQASGKIQGYGSKLANNASGQLEWEDYFFHCVYPEDKRDLSIWPQTPADYIEATAEYAKQLRELATKVLKVLSLGLGLDEGRLEKEVGGLEELLLQMKINYYPKCPQPELALGVEAHTDVSALTFILHNMVPGLQLFYEGKWVTAKCVPNSIVMHIGDTLEILSNGKYKSILHRGMVNKEKVRISWAVFCEPPKEKIILKPLPETVSEEEPAMFPPRTFAEHIQHKLFRKSQEALLPK
>MD03G1032300
MAPNPPKPEDLPEVCRDVLIEYSKRVMELGKLLFELLSEALGLKPSHLNNIECSKGLQVLGHYYPACPQPELTLGTSKHADDSFLTVVLQDHIGGLQVVDRQNKWIDVPPVPGALVVNIGDLLQLISNDRFKSIEHRVLANREGPRISVASFFSTGLLPFTNLYGPIKELVSEDNPPKYRETTVRDYDTHFCDKGLDGTSALSHFKIRT
>MD03G1066600
MIIFFFFQIAMIINKQPPAQQEDDDLRCSEKKMASESYPPPFRSLPDSTQAVDLDGQVNPVHDSEDPIPVVDLQSLKLGEACEFWGIFRLVNHGVPPTLLTQLREHAKMVFSLPFESKQSLITNPLSYFWGTPALTPSGAALSTKGSSTLQNINWVEGLNVPLAQLSFQIDNPIIASFSLVLEEYGKHLARLATTIFDAMVINLGLDPIESKSHLSNSTGIVRVYRYPPHCSNSSSASAWGMDVHTDSSVLSILNQDEVGGLEVLKDNEWFSVNPIPNTLIVNLGDMMQAISDDKYKSVKHRVKVNRSKERVSICYFVFPGEGSVIRSSNYKPFTYRDFQNEVQQDIKSVGYKVGLERFQA
>MD03G1085000
MGSLTLPKLPTIDFSVDVLKPGSSSWLSTSKQVRYALEEYGGFVAQYDQISAQLLNDIFGHAKDLFEVPLENKVKNVSNEPYRGYIGPNHLMPLYEGIAIDNVTSPEETQKFKNLMWPDGKSNFCETTDSFAQLLSELEHKVEQMLFESYGAEKQYESVASANSHLLRFLKYNKPEEADSTTLRFASHTDKNFTTIVVQHDVGGLEVKTKDGDWISVESVPSQFVFLAGDGLQVWSNDRIKACHHRVKHCGDKTRYSLGLFTFNNGIIQVPQELVDERHPLLYNPLDSLEYIRFHSRGEARNLVSPVNTFCGVTNSAA
>MD03G1140200
MPWIFQLDEEKLEFKSGNDVLEMFKYGTNYNLALDKVLLWRDFFKGRVWAGLVLLCFEKKLFLLCCALPQVCEWSTFNTPPQVGVWISITPNYRHDAMNMDRGLQTLAANYYPRCSQPEHAIGIPHHTDHGLVTLVIQNEMNGLQVEHNGQWLTVNGPANGFFVNLADQMQILTNGKYKSVVHRATFNNKASRISIAIPHGRSVDTINVPAPELLEKEGQAPKYIGMNYKEYIQRQQSGKNYMKSTFDHILA
>MD03G1140300
MASVATQTMDAKSIKSLAESPALGSVPSAYAFNINPNDEADPNDPEFAIPIVDMSLLTSGSPDQRSKIIHNLVKICQEWGFFIAINHGVPESLMKGMIDACHGFFSLPDEEKEEFKSGNDVLEMFKYGTSYNLALDKFLLWRDFFKVRVHPEFYSLYKPACFSEVSMEFSKRTREVALEITRAISESLGLEPNYIHDAMNMDRGLQMLAANYYPPCPQPEHAIGIPHHTDHGLVTLLIQNEMNGLQVEHNGKWLTVNGPANGFFVNLADQMQILTNGKYKSVMHRATVNSKATRISIAIPHGPSVDTLIAPAPELLEKEGQAPKYIGMNYKEYIQLQQSGKNYMKSTFDHILA
>MD03G1140400
MAPVATQTMDVKSIKSLAESPALCSVPSAYAFNINPNDEADPNDPEFAIPIVDMSLLTSGSPDQRSKIIHDLVKICKEWGFFIAINHGVPESLMKGMIDACHGFFSLPDEEKEEFKSGNDVLDMFKYGTSYNLALDKVLLWRDFFKVRVHPEFYSLYKPACFSEVSMEFSKRTREVALEITRAISESLGLEPNYIHDAMNMDRGLQMLAANYYPPCPQPEHAIGIPHHTDHGLVTLLIQNEMNGLQVEHNGKWLTVSGAANGFFVNLADQMQILTNGKYKSVMHRATVNNKATRISIAIPHGPSIDTLIAPAPELLEKEGQAPKYVGMNYKEYIQLQQSGKNYMKSTFDHILA
>MD03G1210700
MDFKPPFQQICKAILLQNSTHEALSSHDDDKVSLVEECELPLIDLSHLNLGHFEGDKCMNEIAQAASQWGFFQVVNHGVSQEIIKSMQNEQRRLFHKPFAEKVEKNFLNSSSNCYRWGNPQATCLRQFSWSEAFHISVTEIPTMNDHHNSLRSTIEAFVKTVSGLAKRLAEILAQPLGVKPNYFEENCPPRTSYLRLNRYAPCPFPSQVFGLISHTDTDFLTIVHQDQVGGLEIFKDGRWLAVKPNPEALVVNIGDFFEGLLMFQST
>MD03G1245000
MVATNTNYDRKSEVNAFDETKEGVKGLVDAGITEIPRIFHRPPESDDHYHINSPSSDSEATRFSIPVIDLQGLDRFDSPTKRKEIVAKVGEASETWGFFQIVNHGIPVGVLEEIKDGVRGFFELDTQVKKELYTRDPFKPVIYNSNFDLYSAPVTNWRDTFMCYVAPNPTKPEDLPQVCRDILVEYSMQVMKLGRLLFELLSEALGLKPSHLNDIDCSEGLVILGHYYPACPQPELTMGTSNHADNDFLTILLQDHIGGLQVLHQGKWVDIPPVPGALVVNIGDLLQLISNDKFKSIQHRVLANYVGPRISVASFFCTGMLPSTKLYGPIKELLSEDNPPKYRETTVRDYVAHFNDKGLDGTSALMDFKL
>MD03G1251500
MQRKQKPTMEEKASAGKSMYGGSLLVPSVQELVKKPIVKIPPRYIQPHHQDGNYQEHDMNINSEHLADQIPSIDMHKLLSKESTNSEAELARLHFACKEWGFFQLVNHGVSSSLLEKMKTETQEFFNLPMEEKKKFWQQPGDVEGFGQAFIISENQKLDWVDMFFLNTLPVQMRRPHLFPNLPSPFRETLETYSLELKNLAMTILSHIEKALQMEAKEVTKLFEDGLQATRMNYYPPCPQPEAVIGLTPHSDPVGLTVLLQVNEMDGLQVKRDGIWVPIKPLPDAFVVNIGDILEILTNGTYRSIEHRATVNSVKERLSIAAFHSPRFGGEIGPASSLITGQTPATYIRVGVEEYFKALFERKLIGKSFLDELKIKHDGEQ
>MD04G1050700
MGAVTESLGLSPTYLRNSLEQGMHILVANTYPQCSPTSKILGLPPHTDHSIITFLLESTSGLEIMDFTDSSAWKSIPAVKGTLKVIVGSHLEVLSNGMYKSVFHRATPSPRLSRVSVASFLSLRMGETVEPAVELVDEEHPQKYRATSLDEFFNHLSSNEERPYIDCLKI
>MD04G1060700
MTTEAVNLPIIDLSSSDSISSANSIRQACIEYGFFYLVNHGVEEELFAEVFDRSRNFFSLPLEDKLKLTRKHHRGYTPLFMENLDFASSSKGDSKESFYVGSLDDPTLINLNQWPPEDILPSWRPAMELYYRKVLSAGKRLISLIALALNLDEDFFEKVGALNKPRGLLRLLHYPGELGSTDEEIYGASAHSDYGMVTLLASNGVPGLQACFLFVCRDKSKQPRIWEDVLHIDGAFIVNIGDMMERWTNCLFRSTLHRVMPAGQERYSVAFFMDPNEDCVVECLKSCCSEESPARFPPVRSGDYLEERFRLTYAT
>MD04G1132000
MPIPNAFVVNVGDVTEIWSNGRYKSIEHRIVANERKARISYASFICPHFNVEIGPLDQMVDTSRMYKKIKYGGYLMT
>MD04G1132400
MESVPNVQELVRNDPLQVPESFLIGNEEEEDKLQSTADKYNLSSEIPIIDLSLLSRGSEEELHKLDKACEEWGFFQVINHGVATEVLQEMKDATTKFFELPLEEKNKIRMPPDDFQGYGQAYAVAQGQTLDWSDALFLRIYPAQYRKPNLWPIAPEGFKETIEAYSSGVKRIRDELLRCLSSTLGMEKDALLNLHQEVTQALRVNYYPPCNMPGKVLGLSPHSDTSTITILMQEDNVTGLQIRKEGEWVPVKPIPNALVVNVGDVMEIWSNGKYRSIEHRAVTTESKSRISYASFILPHAEVEVEPFGHIVELSGSQKYKKVKYGDYLRSSLKGKLKGKSHIETAKIGS
>MD04G1154400
MSCLQSWPEPIVRVQSLAESGITAIPDLYIKPPSKRPSPPNTNNHRDADVNIPIIDLQNLLSDNRSLREATMRSISSACREWGFFQVVNHGVSHELMKRARDTWREFFSLPLEVKQEYSNKPSTYEGYGSRLGVEKGAILDWSDYYFLHYMPPQIRNHNKWPAVPTSCRKLIEEYSEETIKLCGILMKVLSLNLGLGEDQLLDAFGGEENIGACLRVNFYPKCPQPDLTLGLSEHSDPGGLTLLLPDENVAGLQVRKGENWVTVKPVPNAFIVNVGDQTQVLSNAIYKSVEHRVIVNSVEDRVSLALFYNPKSDLMIEPAKALVTNVRPALYSPMTFDEYRLYIRMKGPCGKAQVESLKSYE
>MD05G1008900
MAAETAPVLINHMTIQPNPAISLPSINSPSIINPNDSVVAVGADEIPTIDYIMLFSNDFDERSKALENLGHVCKDFGFFYLVNHGISNGVFEGVFKGISDFFNPEEIEDRKQYEKKSPTDRIRWGLRSSPGENREYLKVIAHPQFHCPSKPAGFSDALEEYFKASREIVKGLGKAVSKGLGFEECYVEKAFKLESGFDMSAMNLYPPNFRSKGSIGVPDHTDPGFFVSLIQDVNGGLQILSNSGQCINVNIPHNAIFINLGDHLEILTNGKYKSHVHRVVVDNNKIQRISVATLHGPSLDALVGPAPEFVDECHPPAYRAMTYKQSIEANGGDEIDVQSSIDQIRL
>MD05G1009100
MAGTEATTLLLSTQSQRPCFYSSSVSKNKNLVNSFSGDEGESCYVLPNPVIDYSMLISGDVLKRTKAISDLNEACLNFGFFTVTNHGIPDSLMGSVMNWLSNFFYQNDEEKRRYETNDSKDKIRFRWGGRTQRELLHMRAHPTFHCPTKPANSTVLQEYCEKMREMGVQLLRGISKSLGLEEDYIEKKMNLESGYNVFGPNYYPALSHSSDDKNQIGQFPHRDPGLLVLLAQDVDGGLQIEHQKKWFNANFPPSSIFVIVADHIEILTNGKYKSLLHRVALTNEVERKSLPFFFGPSLEATVRPAPEFLDEHNPPFYREMTYKDYLESNKHHVIEARANLNQIRI
>MD05G1014400
MQSNASLPQNRLCNIVIDETIEYTKHVINLGDQLFGLLSEALGLKLDHLKELGCAKNYTCVCHYYPACPEPELTMGSSKHSDPSFLTILLQDQIGGLQILRDNQWVNVNPISGGLVVNIGDFLQVMSNDKFQSVQHRVLANRIGPRVSIACFFIGQTRTDQPDKSYGPIKELISKDNPPLYRDFLISEYHGKFVSQGLDEKPAFHHFKL
>MD05G1046000
MWLNRDHTNRGHGEDTELGGQRIQVPYVNVPSCSINTIFLFRYFCTPLKVSKPSFPSLPFFWIYKLRLVFSASSSFPSPMASVDASEPKVASIKTLADSDALTYVPSEYAYTMDPNDKGDENDPEHSIPIIDFALLTSASPDERAQMIQKIGKACEEWGFFQVINHGVPESLMKEMIDACRRFFELPEEEKKEFQTRNLLDPIKCGTSFNVAIDKVRLWRDYLKVIAHPEFNSLYKPAGYSEVSLEFSKRTHAVATEILNGISESLGLEADYIAKAMNWDRGLQILAANYYPACPQPDLAIGIPPHTDHGLVTLLIQNDMCGLEVKHNDQWVLVKAAPGAFVVNVGDQMQILTNDKYKSVWHRATVNNTATRISIAVPHGPALDTPALPIPELLEKEGEKAKYIGMTYEKFMELQASPAAYMMPCLDHLRVKDN
>MD05G1046300
MAPSMTSTEASNGNQSKAASIKTLADSAALTFVPSEYTYTKNPNDMGDANDPEHSIPIIDFALLTSAYPDQRAQMIQKLGRACQEWGFFQVINHGVPESLMEAMVDACQRFFELPEEEKKEFQTRNLLDPIKCGTSFNVAIDKVRLWRDYLKVIAHPEFNSLYKPAGYGEVSLEFSKRTRAVATEILSGISESLGLEADYIAKAMNWDRGLQILAANYYPACPQPDLAIGIPPHTDHGLVTLLIQNDMCGLEVKHNDKF
>MD05G1074000
MGEVDLAFIQDPDHRPKLSITEVEGIPLIDLSPISSPDSATDPKLVEEIVREIGNACQEWGFFQVINHGVVLDKLRKIETAARKFFALPLEEKRKIRRDEKSVLGYYDSERTKNVRDWKEVFDFTVEEPTLVPASPEPEDKEETEWYNQWPDYPPEFREVCEEYAQEVEKLALKLMGLIALSLGLPEDRLSNYFKDQTSSIRLNHYPACPSPQLALGVGHHKDGGALTVLAQDDVGGLEVRRKTDGAWIRVKPTPNAYIINVGDSIQVWTNEKYQSVEHRVVVNSVKERFSIPYFLNPSHYTLIKPLEDLTNEQNPAKYKPYSWGKFMTNRKLSNFKKLNVENIQIHHFRVSE
>MD05G1074100
MVLDKLEKIKIAARKFFALPLEEKWKVRRDEKSLLGLLVKNMLENLALKLMGLIALSLGLPENRFSSYFKDQTSSILINYYPPCPSPQKALGVGPIRTKTDGAWIRVKPTPNAYIINVADVLHVWSNDGYHSVEHGLIF
>MD05G1074200
MGEVDPAFIQDPEHRPKLSATEVKGIPLIDLSLINSPHSVYDPRAFEGLVAEIGNACKDWGFFQVINHGIRRDEGNVLGYYDTEHTKNVRDWKEVFDFTVEEPTLVPASPDPEDKEETEWYNQWPEYPPELRNACEEYAREVENLALKLMGLIALGLGLPKDRFNSYFKDQTSFLRLNHYPPCPSPQLALGVGRHKDGGALTVLAQDDVGGLEVKRKTDGVWIRVKPTPNAFIINVGDVIQVWSNERYESVEHRVIVNSEKERFSIPYYLNPAHYTQVEPLEELINEQNPAKYKPYSWGKFITHRKLRLEVKRKADGEWIPVKPTPNAYIISVGDIFQPNLLSTSNIRTKGHAQEFRTILSNDRYESLEHRVVVNSKKERFSIPFFVNPAHYTIVKPLEELADEQNQAKYKPYNWGKFFSHRKLTDFKKNSAENMQLCHFRHFVLVHGSCFGAWSWYKLVTLIRSSGHNVTALDLAASGVDPQQAKDLRSISDYLKPLRDFMEAVDGKVILVGHSLGGLAISQAMERFPSKISVAIFVTALMSGPANISSLNKEVSSCTFLYCKKPHHITLMALFVTVINYRKIRLRRIKIQIFIKVVY
>MD05G1199100
MEKLVSSWYKDGTLPESFIWPPDSRPGKLAAAPSCKNIPVIDLGGAEGGDHTYIIHQILEASQEFGFFQVINHGISDTLLSDTMSVLKEFFELPLEDKASVYSEDPQKSCKLFSSSVNYDAEDVHLWRDVLRHPCHPLVECLQDWPQQPSRYRELVGTCSTQVKKLALNVLELISEGLGLGTGYFRNELSQNLILSVNHYPPCPDPSLTLGLTKHCDPNLITILMQEDHVNGLQVFKDGEWMGVEPISHALVVNIGYQLHIISNGKLKSSEHRAVTNPCNARTSAGFFVAPSYVCVVEPARALVSASNPQLYKSFQYEEFLRNFNTMVFEGKSEFAMESFKLQT
>MD05G1199300
MTSYKKPTCNDFCYYCVSKVDMETFDQKLASSWFDVQSVPQTYVHPPEKRPGNTVGVPPCKNIPVVDLGNDDRSHTIQQISKASQDFGFFQVINHGVSKKLIDDTMSVSKEFHAMPRKDKIIEGSKDPTGSYKFYTSSENYANEELHYWRDALAHPAHPSENNIQFWPQNPTRYREVLKTYAEEVRKLGSRILEMLAEGLGLSKEFFNGGLSEYPRLLSNHYPPCPDPSLTLGLAKHRDPSLITILLQDSEGLQVFKDGNWIGVEPISSGFVVNIGYVMQMISNSKFKGADHRAVTNSRAARTTVAYFIYPSNETVIEPAKALCNPPLYKSMTFTEFLQYFKSKAANDEELSKVLSLSGS
>MD05G1200300
MPGLDHELEEEMKKFDETKAGVKGLVDSGVTKLPRMFKHPPEDLPSPNHNNGISNRQVPVIDLEDVEDSEMRSKIINDLRKAAEEWGFFQIVNHSVPLGVMDDVLKGIRRFHEQPQEAKEVWYSRDFTKKVNFVSNAEFKVSLPACWRDTLSCKVLEDEHNFEAIPEICRAEIKEYMKYLVQVKDKLSKLISESLGLSSDYLDNLRCFESRSLACHYYPVCPEPHLTLGGHKHSDLGFITLLLRASEGLQVLHQNVWIDIHPVEGALLANVSDMLQIITNGKFKSAEHRVIIPPTLDALTSIACFIGTDDLQKPYGPLKELISENNPPIYKEVVFGEYVKRYKL
>MD05G1201900
MEKLVSNWYNKRTLPENYIFPPDARPGKLATAPSCDNIPVIDLGGDQTCIIQQILKASHEYGFFQVINHGISESLLKDTMGVFKEFFELPAEDKAAVYSEDPKKICRLFTSSGNYDWEDVHLWRDNLRHPCLPLEESMKHWPQQPSTYRELVGTCSSQVRKLALNILELISEGLGLGTGYFRDELLKNMLLFVNHYPPCSDPSLTLGVSKHCDPNLITILHQEEHVNGLQVFKDGEWICVKPLSDALVINIGYQLQIISNGKLKSAEHRAVTSSSNARTSAAFFITPSDDCIVEPAGDLINASNPQLFRSFRYKEFIMNYLTKQGKTEVVLEPFKLHA
>MD05G1205100
MANGLSSYDIAKDMKDFEETKAGVKGLVDTGLTKLPRMFIQPADRLSDLAIKNIELRVPVIDFEGFDQDFRRPQIVKEVRKACETWGFFQMVNHGVPEKAMDKALEGSRRFHEQPKEDRMDWYSRDYNKKVAYYSSVKPLATKAAVWRDSVGFDFLDGPLDPENIPSVCREAVQEYTKHMKNLGNVLSGLLSEALGLSAAYLERREFLKAESLVLHYSPSCPEPKLTLNTSRHTDPSSFTVVLQDKTGGLQVLHEGHWVDVPPTKGTLVANVGDLLQFISNGKFKSVVHRVLAGTAGPRVSAVCFFYPSATERIKPIGPIKEILSGDQPIYREVSVRSYLAYYRANGFEGKSVVPDFELAPTV
>MD05G1207000
MVFVTKPPNENFSYARTSNNVSKLFSGIPLVDLTKPDSKQLIVKACEEYGFFKIINHGVPTDFITRLESEAIKFFSMPLSEKEKAGPPNPLGYGNNHIGKNGDVGWVEYLLLTTNTESNSQRFLSVFGNSAEEFCSALNDYISAVKKMACEILELMAEGLKIQPRNVLSKLLMDEQSDSCFRLNHYPLCPELQGLSSASARNVIGFGEHTDPQIISVLRSNNTSGLQISLGDGSWISVPPDQNSFFINVGDSLQVLTNGRFQSVRHRVLANGLKSRVSMIYFGGPPLSEKIAPLQSVMNGEEESLYEEFTWFEYKKSACSSRLADNRLGHFERIAAS
>MD05G1208700
MGSLAPPQLPTINFSAEDLKPGSSSWLSTAKQVRCALEEYGSFVARYDQISPELHNNIFGQAADLFEVPLENKVKNVGEQPYHGYMGPNPAIPLYESLCIDNVTSPQATHKFKNLMWPAGKKNFSETTDSFGQLLADLDRTVGQMIFDSFGVGNEYESVACCNSHLLRFIKYKVPEDPDITLRFPMHTDNNFTTIVVQHDVSGLEVKTKEGDWINIESVPSHFLFMAAEGLQVWSNDRIKACQHRVKHRGDKTRYSLGLFTFNNGVIQVPKELVDDEHPLLYNPCDSRGYTRFHASAESKKAASRIKAYCGIQVEN
>MD05G1221300
MAPSFEDGKSLFNFVVRDGNGVKGMVDLGLSKVPEQYIQPPHERIVKLNASVHELPPIDLSKLDGPDHDQVANDIANAAEVLGFFQVLNHGIPLELLESLKSSANDFFGQAPEKKAAFQKGLSPSPHVKYGTSFVPEKEKALEWKDYVSMVYTSDADALSYWPNECKNVALEYLKTSTDMVKKIVKVLIAKLGVTLEDSKFEALIGLRMVNMNYYPTCPDPELTVGVGRHSDMGTLTVLLQDGIGGLYVKLEEDMDGEKKGEWIEITPVPGALVINIGDTLQILSNGRYKSAEHRVRTTSSQSRVSVPIFSIPKPTERIGPLPEVVESDGVARYREVVFEDYMNNFFSNAHDGKKSLDYATT
>MD05G1283800
MVVLSQPAALDHFSDLIKTCKPTGLFAGIPVVDLSRPDAKHRIVRACEEYGMFKVINHGVPLDFMTTLEAQALKFFSLPQSEKDKAGPADPCGYGSKRIGPNGDVGWIEYILLNTNPKITSHKSLSILKENPEIFCVAVEDYITAVKNMTFAVLEMVADGLGIEQRNVLSKLLTDEKSDSCFRLNYYPPCPELQALSGRNLIGFGEHTDPQIVSVLKSNNTSGLQICLKDGTWVTVAPDQTAFFINVGDCLQVMTNGRFKSVKHRVLADTVSSRISMIYFGGPPLSEKIAPLPSLMAEGEESLYKEFTWSEYKKSAYRSRLADYRLGLFEKSAPVMLSNSQR
>MD05G1292600
MASLSQLPAGSESSNSLFSVIETAKEPLTSVPQCYVRLEQEPTPSELSDDNKGTFRSIPTIDMTKLVKGETSDFANQLEKLHSACKDWGIFQLVNHGVNPMLLENLEHEIEVFFKLPLEEKMKYAIRSGDVEGYGNIAKTKDQKLDWGDRFYIITNPIHRRKPYLFAELPSSIRNTLESYIMELDQLAMRLLGFMVKALKTDMREIEELFDTDGMQSVRMTYYPPCPQPELVVGISPHSDASGITILNQLNGVDGLQIKKDGAWMPVNFQKDAFVVNVGDIFEMLSNGVYKSIEHRAMVSSEKERVSVGMFFNPKFEAEIGPLRSLITPENPPLFQRVGMEKYVNDFFSRRRLDGKSYLEQMKI
>MD05G1292700
MASLSQLPAGSGSSNSLLSVIETAKEPLTSVPQCYVRLQQEPTPSELSDDNKGTFRSIPTIDMTKLVKGETSDFANQLEKLHSACKDLGIFQLVNHGVNPMLLENLEHEIEVFFKLPLEEKMKYAIRSGDVEGYGNIAKTKDQKLDWGDRFYMITNPIHRRKPYLFAELPSSIRNTLESYFMELDQLAMRLLGFMVKALKTDMREIEELFDTDGMQSVRMTYYPPCPQPELVVGLSPHSDVCGITILNQLNGVDGLQIKKDGAWMPVNFQKDAFVVNVGDIFEMLSNGVYKSIEHRAMVNSEKERVSVAMFFSPKFEAEIGPLRSLITPENPPLFQGVGMEKYVNDFFSRLRLDGKSYLEQMKI
>MD05G1341000
MLIQSDGIVLFVCLGKIMKRLKILGQRKIYSTAPSVATLCLSNMDLDPPFYKAYKTLFDKTVDKANNINNNNKEEVLQQFVMVEECELPLINLGRLELGEKEREECMTEIARASQEWGFFQVVNHGISGELLQKMKNEQEMVFKQSFDKKRQEDKCLNFLSGTYRWGTPSATCLRQLAWSEAFHIPLNDTSATSASGLNYTLSSTIEQFATTISSLAVKLAEILAEKLGHKSTFFQENCFPSTCYLRMNRYPPCPIPSEVFGLMPHTDSDFLTILHQDQVGGLQLIKDDEWIAVKPNPEALVINVGDLFQAWSNNVYKSVQHRVVTNLQVERFSTAYFLCPSYDTVIQSCREPSVYRKFSFGEYRRQVQEDVQKLGSKIGLPRFVV
>MD05G1354000
MATFPVVDMDLINGEERAATLEKINDACENWGFFELVNHGISTELLDTVEKMNKDHYKKTMEQRFKEMVAAKGLEAVQSEIHDLDWESTFFLRHLPSSNISEIPDLEEDYRKTMKEFAVELEKLAEKLLDLLCENLGLEKGYLKKAFYGSKGPNFGTKVSNYPPCPKPDLIKGLRAHTDAGGIILLFQDDKVSGLQLLKDGEWMDVPPVHHSIVINLGDQIEVITNGKYKSIMHRVIAQSDGTRMSIASFYNPGDDAFISPAPALLEKKSEETPTYPKFLFDDYMKLYSGLKFQAKEPRFEAMKARETTPVETARGLRAVRWNTTKRNQN
>MD06G1027800
MAKIPVVDFSKDDCLKPGTSSWLSARRDVCRALEDIGCFTAILPNKVPKEHANTFFSTFDDLFDFPTSTPEKPFFYATSNSGQRTYGIINGTNPQDVQQFTHLIWPDGNDQFRESADFYAKVLAELDQTVTRMVFENYGVEKYHDDHKLDSDVGLKIHTDKNFSTIIHQNHINGLEINTKDDEWVLFDPPPSSIIFIAADGFQVWSNDRIRPCRHRVTLTENVVRYTFGVFSVKKGVIHVPNELVDEDHPLLYKPLNHVEFLMAQRHTGETEYAAKAYCAI
>MD06G1028300
MSVTSVTQTVPKIPVVDFSQEDCLKPGTSSWLSVRGNVCRSLEEFGCFMAVLPNKVSPELHDSMFGTLKELFDFPIETKAQTPQEQPLIDGHVTGPFHESLATGTDSEKSQIFEHHFWANGNDQYRETADVYRKVMAELNQVVTRMVFENYNVEKYLDDHVQSTVSTLRFNKYKKPEKIETGQGLSGHTDKTFTTILHQNHVKGLEIYTKDNKWIGFDPLPSSFLFMACDGFQVWSNDRISSCKHRVNLKENEERYSFGLFSYLEGVTRAPDKLTADDHPVKYKPLHMLDYVQFYVANYRNVGVGFSVKEYCGV
>MD06G1038700
METDQVVFRRKDLGGSLPVENVQALASSTLKEIPPRYIRPEIQHEPASVEDSLQIPVVDTNKLNDDDDDELAKLHLACKEWGFFQLINHDVPEEVIKKMKSDTEEFFQLPLEVKKAYAQLPNHIEGYGQAFVVSEDQKLDWGDMLFLLSQPLSLRNLTFWPTLPTSFRETLDKYSEELQQVTLYIWKLICKNLGLNSEEMESMFEDGTQGLRMNYYPPCQQASRVMGLTPHSDAVGLTLLVQVNEVQGLQIKKNGRWVPVKPVPSAFIVNIGDIIEIMSNGEYKSIEHRAVVNTERERLSIAAFHSPNLRTAIGPLPDLVKDNAANYKTVSSEEYIKLVVTSKLDGKNLLEHMKLKV
>MD06G1041300
MAKLAIVDFSNEDCFKPGTSSWLSIRKDICHALEELGCFVAILPNKIPSEVRSTFFDTLDELFDFPTEMKVKSSYEKPYPTGYIKVKTAAFESLGIAGATNPEQTQIFEHHFWPNGNDVFRESADLYTKVMEGLHHAVTRMVFENYGVEEYHDDHLQLTVHTCRFNKYCEPVKTGTNVGLPGHTDKNFSTILYQNHVKGLEICSKDDEWICFDPLPSSFIFLAGDAFQVWSNDRIRACKHRVTLSVNDVRHSLGLFSFRVGETHIQKELIDEDHPLQYKPLNNLEYIQYFKKNGSSLGPDYTVKAYCGV
>MD06G1041400
MAKLAIVDFSNEDCFKPGTSSWLSIREDICHALDELGCFVAILPDKISLELRSTFFDTLAELFDFPTEKKVKSFYENPYPTGYIKVGNAAYESLGIAGATDPEQTQIFEHHFWPNGHNVFRETADLYTKVMEELHHAVTRMVFENYGVEEYLDDHLESTTHMCRFNKYSEPEKTGTNLGLPGHTDSNFSTILYQNHVKGLEIYSKNDEWICIDPLPSSFIFLAGDGFQVWSNDKIRACKHRVILSENVVRHSIGLFSFRVGETHTPKEFIDEDHPLQYKPLNNWEYTQYVKKNASSLGPDYTVKAYCGV
>MD06G1050300
MFGICISNAMIRYLNALDNLGMTILEMLAHGLGLPDNFFTKNFEEKEATMIRVNRYPPCPLPEKCLGLGSHSDPHTLTILLQDDVGGLQVLTSDNKWIGIRPVQNSFIINIGDTLEAWTNGKLRSVVHRAVLNKEKNRLSAAYFMSPRNSALIDCPLVLMDAKTNPRKYVPFTWGNFRKQLLVQKRVVGNCTRKIPNIQMKIIV
>MD06G1071600
MVSSDSVNSRVETLAGSGISTIPKEYIRPKDELVNIGDIFEQEKNNEGPQVPTIDLKEIESDNEKVRAKCREKLKKAAVDWGVMHLVNHGISDELMDKVRKAGKAFFDLPIEQKEKYANDQASGKIQGYGSKLANNASGQLEWEDYFFHCVYPEDKRDLSIWPQTPADYIEATAEYAKQLRELATKVLKVLSLGLGLDEGRLEKEVGGLEELLLQMKINYYPKCPQPELALGVEAHTDVSALTFILHNMVPGLQLFYEGKWVTAKCVPNSIVMHIGDTLEILSNGKYKSILHRGMVNKEKVRISWAVFCEPPKEKIILKPLPETVSEDEPAMFPPRTFAEHIQHKLFRKSQEALLPK
>MD06G1124100
MDRDPKPRSLNLQVSLVLQLFSSVVSKMASTTKLLLTDLMSGMSHVPSNYIRPFSDRPNLTDVQTSDASSIPLIDLKDLHSPKHSDIIQQIGLACQTDGFFQVKNHGVPETMIKNMLSIAREFFKFPESERLKMYSDDPFKTTRLSTSFNVRTEKLSNWRDFLRLHCFPLQDYVQEWPNNPPLFREQVGEYCTSVRGLVLRLLEAISESLGLEKNYIVKALGKQGQHMALNYYPPCPQPELTYGLPGHTDANLITILLQDEVPGLQVLRNGKWVAVNPIPNTFIVNIGDMMQVISNSRYKSVLHRAVVNCNSERISIPTFYCPAPDAMIGPARELINHDHPAMFRNFTYAEYFEKFWNRGLATECCLDLFKPT
>MD07G1054800
MSSGKLSDAFKSHPIFLHKQHPDDFSSLQELPESYAWTSQLNEYPSFESLSCSESVPVIDLADPNVVELVGHACKTWGMFQATNHGVPQKLVDDMESTVRSLFSLPPQQKLKAARLPDGISGYGFHRISAFCEKLMWSESFTIVGSALQHFCQLWPQDHTKFCCVTEEYEKEMKRLAARLMWLMLGSLDISKEDIKWAGPRGEFEDASAALQLNSYPACPDPDRTMGLAQHTDSNLLSIIHQSAKASGLQVFQEGKDEGRGWLMVPPVPGAFVINVGDFIHILSNGLYQTPLHRAVVNRSQHRVSVAYLYGPPENAQVSPLSKLLGPSCPPLYAPVTWNEYLGTKAKLNNKALQSLRLNAPLN
>MD07G1074700
MGPGRVYISKTNSNKSILSLPLSSTPPLKLFINLLPLVPPPPPPPRRFCFPATPFLLHTSLEINGSKPPNIFLLAIHCFALYYKYINSLFDNICMLPEMGSNSTADGTYNIENEETEIQYLQKGVRHLCERGLTRVPSKYILPVQERPDLGDTGNASKHNLKLPVIDFTQLQGSNRSQVIESLANACEEFGFFQLINHGIKDDVILEIIDVSRRFFELPFNERSKYMSKDISSPARYGTSFNQNNDKVFCWRDFLKLGCHPLQDTVSCWPSSPADLREAVVNYSKSTKFLYLMLMEAIMESLGLVEATKGGEGKGSLEDFEDGSQLIVANCYPACPEPDLTLGMPPHSDYGLLTLLLQDEVGGLQIQNQGSWVTVEPLPNSFVVNVGDHLEIFSNGRYKSVVHRVLVNSCKSRISVASLHSLPFKSTVRPSPKLIDEANPTRYKDTDFASFLQYISNSSHDEMDAKTFLQSRKLT
>MD07G1137400
MSEISQTSVKLPMLDISQAILDPSSLSSLAEAFKTWGFFHITNHGISKDLFRKLYSLSNDLFSLPSDTKLKLGPLSSAKTYTPHFIASPFFESLRVSGPRFFDSAQTSAHVLFDQHNSEFSEILQEYGSKMAELSKKIVRIALMSLGEGLEKKHYESEFKKCHGYLRVNNYSTPPESLEDQHQEVGLGMHTDMSCVTIVYQDEIGGLQVRSKEGKWMDITPCEGTLVVNIGDMFQAWSNENLRSSEHRVILKQPKNRFSMAFFGVSRMRRRFLHQKMWWEKSNERGKFEKVGFTVRDFAGINHQITKGDS
>MD07G1178500
MLWAVRVVLAVVLQDRIGGLQVKYGDGWVDVKPVPGALVINIGDFLQIVSNGEYRSVDHRVLANSSREPRVSIAVFFNVSRKG
>MD07G1222600
MNCPQDWPEPIVRVQSLSDSSVIPDRYIKPPPDRPTYISSSDISDHANIPVIDLQGLSGEDDRLRAATLSQISEACREWGFFQVVNHGVSPELMDKTQQVWRDFFHFPMELKQVYANSPKTYEGYGSRLGVERGAILDWSDYYFLHYLPSCLKDYNKWPALPDYGREVIDEYGKEVVKLGGRILKVLSLNLGLGEDFLQNAFGGQEIGACLRTNFYPKCPQPDLTLGLSSHSDPGGMTILLADQQVPGLQVRKDDTWITVKPAPHAFIVNIGDQIQVLSNATYKSVEHRVIVNPAKERLSLAFFYNPKSDLPIEPAKELVTPDKPALYSPMTFNEYRLFIRLNGPRGKSQVEGLKSQQNTS
>MD07G1247600
MNAQASVDKNSKGFQEPRSVHLGGFSSLSSSLAVPIFSSNPKLCRLAMEILVLSLFNVTRCTPLLYNPLLSTSKWSPT
>MD07G1299900
MDAKVLSSGVRHSNVPESYVRPESDRPGLSEVSECQNIPVIDLASPNRAQTVQQIGDACKNYGFFQVINHGVSTEGVEKMVGVANEFFSLPVEEKLKLYSDDPSKTMRLSTSFNVNKEKVHNWRDYLRLHCYPLDKYVPEWPSNPSSFKDTVSSYCTEVRELGYRLQELISESLGLEKDYIKSALGEQGQHMAVNFYPPCPQPELTYGLPGHTDPNALTILLQDLGVAGLQVLKDGKWVAVNPHPNAFVINVGDQLQALSNGIYKSVWHRAVTNTERARLSVASFLCPQDDALISPAKALTEDGSAAIYRGYTYTEYYKKFWTRDLEKDHCLDLFKIQQQP
>MD08G1121600
MGVESVKRERESNEGTIPAEFIRSENEQPGIATVHGKVLEVPTIDFSDPDEEKLIVQITEASSNWGMYQIVNHDIPSEVISKLQAVGKEFFELPQEEKEAYAKPPDSGSIEGYGTKLFKEISEGGITKKGWVDNLFNKIWPPSVINYQFWPKNPPSYREANKEYAKHMHKVVEKLFRLLSLGLGLEGQELRKAAGGDNLEYLLKINYYPPCPRPDLALGVVAHTDMSTVTILVPNDVQGLQACKDGRWYDVKYIPNALVIHIGDQMEIMSNGKYKSVLHRTTVNKDKTRISWPVFLEPPADHVVGPHPRFVNPVNPPKYKTKKYGDYVYCKINKHPQ
>MD08G1138400
MGAISDPYGAHLHHIIPIDFNSIQTLPESHVWHDHSDESSSGVPSADPLSVPVIDLMDPEAPSLMIQACEEWGIFQVIGHGLTKLMDDVESEAEKLFGLPVDQKLKALRSPGGATGYGRPHISPFFDKHMWQEGFTIMGSPVDHAKQLWPQDYQGFCDTMDDYQNQMKALAQKLIHIFFKSLDINFEEFDWLNDSGSSSPSTALQLNSYPPCPDPTRALGMATHTDTSLVTIVQQSKTSGLQVFKDGAGWVLVQPIPGALTVNLGDYLHIVSNGVFTSVRHRVVVNQQIQRFSMAYFYSPPRDFTVSPVLSRVLEKVPKYRSLTVKEYVDIKGKHLEKAFSLIQN
>MD08G1138800
MDDQVLPILDFSDGLVLKQGSEEWKAMGNKVREVCEDYGCFLLLVKDEIPMSLREEMVAAMKALFDLPEETKKKHTSPKPYQSYEGKSPVIPLNESFGIDDACCLDAAQAFTNLMWPQGNPALCEAMKSMCSKMMELNLIILRMILESFGLGNHYDSHVQNTTSAFRFMKYKAPPPPPTPGNININADSSSTSLSASPSVALGLVPHTDKSTLTILCQNDVQGLEILTKQGKWVEVMVPEGAVVVFVGDAIKAWSNGRLHAVTHRVMISGDKERYSYALFSLPKEEVVIEVPQEFIDKEHPLLYKPFNFGAYFTYFTSNIREDALELYARV
>MD08G1160900
MAIPVIDFSKLDGEERAKTLAEVANGCEDWGFFQLVNHGISEELLERVKKVTGDFFRMEREENFKNSTLMKAVNENKKLENVDWEDVFTLLDDNEWPSKTPGFKETMEEYRRELKKLAERVMEVMDENLGLPKGYMKKAFNGGEEDNAFFGTKVSHYPPCPKPELVTGLRAHTDAGGVILLFQDDKVGGLQILKDGQWIEVQPLRNSIVINTGDQIEVLSNGRYKSVWHRVLATPTGNRRSIASFYNPSMKATIAPAPELVEKENQEVGQTYPKFVFGDYLSVYAEQKFLPKEPRFQSVRAV
>MD08G1163300
MQCYQCLARISSSLTMEEINPSYILSEEYRPKHVITEGEGIPLIDLTPITNREMSAGSNSKAVEELAAKIGEACRTWGFFTVINHGVPSDIRRRIMEASRKFFALPLEEKKKVSREAHNTAGFHNDEHSKDFKDWKEVYDFYVNDGMLMPASHEPDDPEIVPWYTPWPENLSKFRETCEEYGRACEKLFFNLLELVSLSLGLPPTRLHGYFENQASFARLNYYAPCPKPDLVLGTGGHRDPSALTVLAQEDVEGLDVLRKSDGAWVRVKPVPDSFVINVGDVLQVWSNDLYESVEHRAMVHAETERYSIPIFFHPSHDITMKPLDELVDERSPAKYPEYKAGKWLNLRMFNNYKKHGFYMRMTDYKIAA
>MD08G1163600
MQCYQCLARISSSLTMEEINPSYILSEEYRPKHVITEGEGIPLIDLTPITNREMSAGSNSKAVEELAAKIGEACRTWGFFTVINHGVPSDIRRRIMEASRKFFALPLEEKKKVSREAHNTAGFHNDEHSKDFKDWKEVYDFYVNDGETCEEYGRACEKLFFNLLELVSLSLGLPPTRLHGYFENQASFARLNYYAPCPKPDLVLGTGGHRDPSALTVLAQEDVEGLDVLRKSDGAWVRVKPVPDSFVINVGDVLQVWSNDLYESVEHRAMVHAETERYSIPIFFHPSHDITMKPLDELVDERSPAKYPEYKAGKWLNLRMFNNYKKHGFYMRMTDYKIAA
>MD08G1168600
MIAVEMETTSLPFYANCERGQLNYPAKRNEPRPLHECILTFSATCKYVYVYSTSRKGSVTIISDTQTSKALQIDCSQPFFFCLFLEFQKMGVESVERERESNEGTIPAEFIRSENEQPGITTVHGKVLEVPIIDFSDPDEEKLIVQITEASSNWGMYQIVNHDIPSEVISKLQAVGKEFFELPQEEKEAYAKPPDSGSIEGYGTKLFKEISEGDTTKKGWVDNLFNKIWPPSVVNYQFWPKNPPSYREANEEYAKHLHNVVEKLFRLLSLGLGLEGQELKKAAGGDNLEYLLKINYYPPCPRPDLALGVVAHTDMSTVTILVPNDVQGLQACKDGRWYDVKYIPNALVIHIGDQMEIMSNGKYTSVLHRTTVNKDKTRISWPVFLEPPADHVVGPHPQLVNAVNQPKYKTKKYGDYVYCKINKLPQ
>MD08G1233200
MASSTQTAAKIPVVDFSQEDCWKSGTSSWLSVRRDICNALEEFGCFLAVLPNKVSRELNDTMFGTFNELFDFPDEIKAQFPQEKPLVEGYVRLPTREYMSFHSSTDKIKNVTRQLWPEGNDQFRESADLYSKVMTELNQVVTKMVFENYKVEKYHDDHIQSTMPITVLVKDDEPKTDETETVEHNHTDKCFTGILHQDTYGVELRSKDNEWIGYDPLPSSLLFLAGDGLQVWSNDRIKSCMHRVVLKENKVRYSFGQFFWNKGVIYVPNELTDKDYPMQYKPIDLVEYFQYYYENMSTVGFDFSVKEYCGV
>MD09G1114800
MENFPVINLESLNGEGRKATMEKIKDACENWGFFELVSHGIPTEFLDTVERLTKEHYKQCLEQRFKELVASKGLEGVQTEVKDMDWESTFHLRHLPQSNISEVPDLKDEYRNVMKEFALKLEKLAEQLLDLLCENLGLEQGYLKKAFYGTKGPTFGTKVSNYPPCPNPDLIKGLRAHTDAGGLILLFQDDKVSGLQLLKDGEWVDVPPMRHSIVINLGDQLEVITNGKYKSVEHRVIAQTDGTRMSIASFYNPGSDAVIYPAPTLVEKEAEEKNQVYPKFVFEDYMKLYAGVKFEAKEPRFEAMKAVEIKASFGLGPVISTA
>MD09G1144700
MEAVAAEPIRVQSLAQAGLTQVPPQYVQPPRYRPNQPSSSTNIPIIDLFGLDPTRRNSVRASIGQACRDWGAFHVTNHGVPAALLDAIKRAGLTFFNDSSVEDKLNYACDPSSSASEGYGSRMLEKDDTVLDWRDYFDHHTLPLARRDPTRWPGVPADYRRVVSEYSDRIASLARDLLGLVSESLGLETRRMEEAVGEFWQNITISYYPPCPQPELTLGLQSHSDFGAITLLVQDEVGGLEVLKDGDWVPVKPLGGDAVVVLLADQTEIITNGKYRSAVHRALTNSRQPRLSVATFHDPAKTVKVSPVSELISESTPALYREVVYGDYVSSWYTKGPEGKRNIDALLLEP
>MD09G1188300
MGTRDGFLPVIDFSKEDCLKPGTRSWLSVRREVCRALEELGGFMAIMPDKVFAELHQTIFGALKDLFEFPAELKAKNRYEENPFCGHFIYNSVHESLGIQNPTNSEETQKFTHLFWPNQNDQFRDSVDSYAKVMMELDRVVTRMVFENYGMEKYHDEHIRSTSHFIQFAKYKEPRKAGSNVGIVSHTDKNFNTILHQNHVNGLEINTDDDEWIMFDPHLPSSFLFIAGDVFKVWSNGRIRACRHRVNVRENDEARYSVGFFSLKIGVTTVPKELVDEEHPLRYKSLDQVEYIEAQRKNGIESTPEAFCGV
>MD09G1217400
MHLKLSDAFKSHPVNLQLKHPDFNSLHELPDSYAWTNNDDHYPSFLTSFGADDSVPVINLSDTNVLKLTGHACKTWGVFQVTNHGIQQKLLDDIESAGKSLFSLPVQQKLKAARSPDGISGYGFARISSFFKKLMWSEGFTIVGSPVDHFRQLWPQDYDKFCNIIEEYEKEMKMLAGRLMWLMLGSLGISMEDIKWAGSKGEFKGASAALQLNSYPACPEPDRAMGLAAHTDSTLLTILYQSNTSGLQVLREGTGWVTVPPMPGALVINVGDLFHILSNGLYPSVLHRAVVNRTQHRLSVAYLFGPPASIQISPLSKLVGPSHPPLYRPISWNEYLGTKAKHFNKALSSVRLCAPLNSLVDVNDHNSVKVG
>MD09G1286800
MERFKEKFCAVNDYIEAVKELACEILDLVAEGLWVSDKSVFSRFIRDVQSDSILRLNHYPPVKDWDTATKQHPFTNNNNNDNRIGFGEHSDPQILTIFRSNNVGGLQIFLRDGLWVPVAPDANQFFVMVGDALQALTNGRLVSVRHRALANSVVKPRMSMVYFGAPPLNAWMSPLPEMVSPEKPSLYKPFTWGEYKKAAYTTRLGDSRLDLFKINNHRCKCKDQIPCPCFDNLVQ
>MD10G1052800
MAPTVTSVDASEPKVASIKTLADSDALTSVPSEYAYIMDPNDKGDANDPEHSIPIIDFALLTSASPDERAQMIQKLGKACQEWGFFQVINHGVPESLMKEMIDACRRFFELPEEEKKEFHTKNLLDPIKCGTSFNVAIDKVRLWRDYLKVIAHPKFNSLYKPAGYSEVSLEFSKRTRAVATEILNGISESLGLEADYITKAMNWDRGCQILAANYYPACPQPDLAIGIPPHTDHGLVTLLIQNDMCGLEVKHNDQWVLVNAAPGAFIVNVGDQMQILTNDKYKSIWHRATVNNTATRISIAVPHGPALDTPAVPIPELLEKEGEKAKYIGMTYEKFMELQASPAAYMMPCLDHLRVKDN
>MD10G1053000
MAPTVTSVDASEPKVASIKTLADSHALTSVPSEYAYIMDPNDKGDANDPEHSIPIIDFALLTSASPDERAQMIQKLGKACQEWGFFQVINHDVPESLMKEMIDACRRFFELPEEEKKEFHTKNLLDPIKCGTSFNVAIDKVRLWRDYLKVIAHPKFNSLYKPAGYSEVSLEFSKRTRAVATEILNGISESLGLEADYITKAMNWDRGCQILAANYYPACPQPDLAIGIPPHTDHGLVTLLIQNDMCGLEVKHNDQWVLVNAAPGAFIVNVGDQMQILTNDKYKSIWHRATVNNTATRISIAVPHGPALDTPAVPIPELLEKEGEKAKYIGMTYEKFMELQASPAAYMMPCLDHLRVKDN
>MD10G1053100
MEATVTSVNASEPKVASIKTLADSDALTSVPSEYAYIMDPNDKGDANDPEHSIPIIDFALLTSASPDERAQMIQKLGKACQEWGFFQVINHGVPESLMKQMIDACQRFFELPEEEKKEFHTKNLLDPIKCGTSFNVAIDKVRLWRDYLKVIAHPKFNSLYKPAGYSEVSLEFSKRTRAVATEILNGISESLGLEADYITKAMNWVRGCQILAANYYPACPQPDLAIGIPPHTDHGLVTLLIQNDMCGLEVKHNDQWVLVNAAPGAFIVNVGDQMQILTNDKYKSIWHRATVNNTATRVSIAVPHGPALDTPAVPIPELLEKEGEKAKYIGMTYEKFMELQASPAAYMMPCLDHLRVKDN
>MD10G1053200
MAPTVTSVDASEPKVASIKTLADSDALTYVPSEYAFIMDPNDKGDANDPEHSIPIIDFVLLTSASPDERAQMIQKLGRACQEWGFFQVINHGVPESLMKEMIDACQRFFELPEEEKKEFHTKNLLDPIKCGTSFNVAIDKVRLWRDYLKVIAHPKFNSLYKPAGYSEVSLEFSKRTRAVATEILNGISESLGLEADYITNAMNWDRGCQILAANYYPACPQPDLAIGIPPHTDHGLVTLLIQNDMCGLEVKHNDQWVLVNAAPGAFIVNVGDQMQILTNDKYKSIWHRATVNNTATRISIAVPHGPALDTPALPIPELLEKEGEKAKYIGMTYEKFMELQASPAAYMMPCLDHLRVKDN
>MD10G1053500
MDPSLPSFHRHPHFHLISYISCLSLSLSLSLSLSIASLMAATDLMVKVNSSQVCRDHPPPKLTTIKKLIAESQDTNGNFIVPPTYTYTNNNNPHDDQKAFEEDTEAATIPTVDFSLLTTSATPEQRSKAINDLGKACQDWGFFMVINHGVPESLMKVILDGCEGFFDLTEEEKQEFEGKHVLDPIRCGTSFNTSVENVRFWRDFLKVFVYPEFHFPSKPAGFSELASEYCKRTREVTRELLKGISESLGLEATDIDKALDVESAGLQIFIANLYPPCPQPELAMGMPPHSDHGLLTLLMQNGISGLQVQHKGKWVNVNAAPYSFLVNTGDHLEIFSNGKYRSNIHRAVLNNKSTRISVATPTGPSLETVVTPTPKLVDTAKHPAAAYIGMKYKDYLELQQGSVLDGKVILDRVRAGVSNSE
>MD10G1088100
MGEVDPAFIQAIDRRPNPKPKNSSLVDEIPTIDLSALRTGPEDDIRETGSSPSDVSGHAKLVSEIGHACKNWGFFQVVNHGVPLELGRKIEDVAKKFFELPGEEKRKVKRDMVNALGYHDGEHTKNVRDWKEVFDFLVEDQTAVAASHEPGDEELRVLTNQWPQYPPEFREVCQEYARAVEKLAYKLLGLIALSLGQPKNRFDDYFKDHQTSLVRLNHYPPCPSPHLALGVGPHKDAGALTILAQDDVGGLEVRRKSDGEWSPVTPTPNAYIINVGDIVQVWSNDKYESVEHRVVVNSEKERFSIPFFFFPAHHVMVKPLEELLSDGNPAKYREYNWGKFYATRNRSDFKKQEVENIQIHHFKLPE
>MD10G1088200
MEYNWIRSERLRLLLGSFFDLPSEEKRRIWRDEKTVLGYYDTEHTKNVRDWKEVFDFTVEKPIHKFGIGLVRSNTRVLCDEYAREVEKLALKLLGLIALSLGLPENRFNSYFEDRTSFIRLNHYPPCPSPQLAIGVGRHKDSGALTVLSQDDVGGLEVMRKADGEWITPNAYIINVGDILQDPHPSNTNQNLKATF
>MD10G1185400
METLDQNLVSSWFDVQSVPQTFVHPPEKRPGNSIDVPPCKNIPVVDLGSRDRSHTIQQISKASQDFGFFQVFNHGVCKKLIDDIMSISKEFHKMPRKDKIIEGSKDPSGRCKFYTSSENYANEEVHYWRDALTHPAHSSENYMEFLPQKPTQYREVFKAYVDEVRNMGSMILEMLAEGLGLSKEFFNGGLSENPTLLSNHYPPCPDPTLTLGLTKHRDPSLITILLQDSEGLQVFKDGNWIGVEPISSGFVVNIGYVMQMISNSKFKGADHRVVTNSRAARTTIAYFIYPSNETVIEPANVLCNPPLYRSMKFTEFLQHFKSKAANDEEMSKVLSLSSS
>MD10G1186400
MEDESSYYDRTKEVKEFDETKAGVKGLVDSGITKVPKFLIHPPHSLSNSETTNVDFKVPVIDFYGFDQDFRRAQIVKEICEASETWGFFQMVNHGVPERVIENMLEGIRGFHEQPKELKMEWYSRDSKHRVRYYCNGDLLVSKTANWRDTIGFDFQDGPLDPETFPFVCREAVQEYIDHLKNLREMLSGLLSEALGLSTDYLENIECMETENLVCHYYPSCPEPELTLGTTKHSDPSSLTVLLQDNLGGLQVLHQGHWVDVPPTPGALVANVGDLMQLITNDKFRSVEHRVLARRVGPRISAACFFYPSATQRFKPYGPIKEFLSDNLPIYRETHFGEYLAYYRSKGLDGNSALSHFKLA
>MD10G1186700
MAARDYNAEKELYAFDDLKIGVKGLADSGVTKIPRIFFHPPESPKNSQPENGVHLRIPIVNHGVPLAVMEEMLEGIRKFHGQPPEAKREFVRAHRRSPSADGCLKSFSLSCHYYPVCPEPDLTLGTIKHSDPSFLTLLLQDKIGGLQVLHKNQWVDVPPVDGTLLVTNDKFKSVEHRVLATPLVKPRISVSSFLVPSAKDKLNPYKPIKELLSETNPPKYRDTLHGEYTAYYRVNGQNGGSALPHFQLH
>MD10G1187000
MVDVLDHELEEELKQFDETKAGVKGLVDSGVTKLPRMFKHPPECLPSPNQNNGIHDLQVPVIDLKDAENNERRSEIISNLRKAAEEWGFFQIVNHPIPLDVMDDVLKGVRRFHEQPQEAKEEWYSRDFTKKVNFFSNGELKVDTPADWRDTLSCKVLEDERNFEEIPEVCRTEIREYMKYIVQVKEKLSGLFSEALGLSRDYLENLRCFKSRSLACHYYPVCPEPHLTLGGTKHSDLGFLTLLLQDSAGLQVLHQNIWIDVPPVEGALLINLADMLQFITNGKFKSVQHRVLMPLSTLEPRTSIACFVGTDDLQKPYGPLKELVSKNNPAKYEDVCFGEYMKRYKL
>MD10G1188800
MYLNIVIQTSTILLQEDHVNGLQVFKNGEWISVEPISQALVVNIGHQLQIISNGKLKSVEHWAVTSSSHSRTSTAFFIAPSDDCIVEPAEALISASNPQHYKPFQYKEFFINYLMKQGKTEVLLETFKLQA
>MD10G1189400
MSSLTCLQKTRQTFTLTTRKKGCRLSASSGYFDLEDVHLWRDYLRHPCHPLEECMQQWPQQPSRYRDLVGTCSAQVRKVVVEVLELISEGLGLGTAYFRDELCHNVTLSVNHYPPCLDPSLTLGVPKHCDPNFITILLQEDHVNGLQVFKDGEWISMEPISDSSATSTSVDSIISNGKLKSAEHRAVASSSNSRTSAAFFIAPSDDCIVEPTELLLVQAIHNSINPFNVRTAEILKKRYKKQKKEERIRERIRLRKREIDDCIFSVCYFTVYKKLLYLVTKLSN
>MD10G1189600
MKVLELISEGLGLGTAYFRDELCHNVTLTVNHYLPCLDPSLTLGMPKHCDPNLITILLQEGHVNGLQVFKDGERISVEPISQALVVNIGHQLQIISNGKLKSAEHRAVTSSSHSRTSTAFFIAPSDDCIVEPAEALISASNPQHYKPFQYKEFFINYVMKQGKTEVY
>MD10G1194100
MVFVTKSASEHFSYPRTSTKVSKLFSGIPLVDLTKPDSKQLIVNACEEYGFFKIINHGVPMDFITRLESEAIKFFSLPLSEKEKSGPPNPLGYGNKHIGKNGDVGWVEYLLLTTNTESISQRFLSVFGNDAEEFCSALNDYVSAVKKMTCEILELMSEGLKIQPRNVFSKLLMDEQSDSCFRLNHYPPCPELQGLSSAGARNVIGFGEHTDPQIISVLRSNNTSGLQISLRDGSWISVPPDQNSFFINVGDSLQVLTNGRFESVRHRVLANGLKSRLSMIYFGGPPLSEKIAPLQSVMNGEEESMYKEFTWFEYKKSAYSSRLADNRLGHFERIAAS
>MD10G1195200
MGSLAPPKLPTINFSAQGLKPGSSSWLSTAKQVRYALEEYGSFVAQYDQISPELQNNIFGQAADLFEVPVENKVKNVGEQPYRGYIGPNPFMPLYESLCIDNVTSPQATHKFKNLMWPAGKKNFCETTDSFGQLLGDLERTVGQMLFDSFGVGNEYECVANCNSHLLRFIKYKVPEDTDTTLRFPMHTDNSFTTIVVQHDVSGLEVKTKEGDWINIESVPSQFLFMAADGLQMWSNDRIKACQHRVKHCGNKTRYSLGLFTFNNGVLQVPKELVDDEHPLLYNPCDGRGYTRFHASAESKKAASRIKAYCGIKVEN
>MD10G1262000
MVVLSRTAKLDHFSDLIKTCKPTSLFAGIPVVDLSSPDAKHRIVRACEEHGMFKVINHGVPLDFMTTLEAQALKFFNLPQSQKDKAAPADPFGYRSKRIGPNGDVGWIEYILLSTNLDIISHKSLPIFKENPEIFRDAVEDYITAVKNMTFEVLEMVADGLGIDQKNVLSKLLKDEKSDSCFRLNYYPPCPELHALSGRSLIGFGEHTDPQIISVLKSNNTSGLQISLKDGTWVTVAPDQTAFFINVGDCLQVMTNGRFKSVKHRVLADTQSSRVSMIYFGGPPLSEKIAPLPSLMAEGEESLYKEFTWSEFKKSANRSRLADNRLGPFEKSAAVMLSNSQF
>MD10G1268500
MALSQLPAGSQSSNSLFSVLEIAKEPLTSVPQCYVRLEQEPTPSELSDSHKGTFPSIPTIDMTKFVNGETSDFASQLEKLHSTCKDWGIFQLVNHGVSPMLLEKLKHEVQVFFKLPLEEKMKYTIRSGDFEGYGNIVKTKDQKLDWGDRFYMITNPVHRRNPYLFAELPSSLRNTLESYFMELDQLAMRLLGFMAKALKIEMSEIEELFDKEGMQSVRMTYYRPCPQPELVVGLTPHSDATGITILNQLNGDGLQIKKDGVWMPVKFHKDAFVVNVGDICEMLSNGVYKSIEHRVMVNSEKERVSVAMFFVPKYEAEIGPLRSLVSPQNPPLFKRIGTEKYVNDFFSRPRLGGKSYLEQMKIQNV
>MD10G1314500
MDSDPPFRKAYKTLFDNTVNKANNISNNKEEVIQQFVTVEECELPLIDLGRLELGEKEREKCMTEIARASQEWGFFQVVNHGISGGLLQKMKSEQEKVFKQSFDKKRQEDKHLNFSPGTYRWGTPSATCLRQLAWSEAFHIPLNDISATSASGLNHTLSSTMEQFATTVSSLALKLAEILAEKLGHKSTFFLENCLPSTCYLRMNRYPPCPIPSEVFGLMPHTDSDFLTILHQDQVGGLQLIKDDRWIAVKPNPEALIINIGDLFQAWSNNVYKSVQHRVVTNLQVERFSTAYFLCPSYDTVIQSCREPSVYRKFSFGEYRRQVQEDVQKLGSKIGLPRFVV
>MD10G1316500
MGDGEGCTTVPLIDLNQFPDAQAYKKLREASETWGCFRLVNHKIPLSLMAEMKAVVRCLLDLPMEMKMQNKDVIAGSGYVAPSKANPLYEALGLYDLGSSQAVHSFCSQLDASSDQREVIEKYAQAVYEQCVDIGRKLAESYGLVDSDFLKGWPCQFRINKYNYTPESVGSSGVQLHTDSGFLTILQDDENVGGLEVMDKSAAFVAVDPYPGTLLINFGDVAQAWSNGRLCNVKHRVQCREATTRVSIATFLLGPKEEAVEALPEFVDSEHPRLYVPFSYEDYRKLRLSTKMRAGEALELLRSPS
>MD10G1328100
MATFPVVDLSLVNGEERAATLEKINDACENWGFFELVNHGMSTELLDTVEKMTKDHYKKTMEQRFKEMVAAKGLDDVQSEIHDLDWESTFFLRHLPSSNISEIPDLEEEYRKTMKEFAVELEKLAEKLLDLLCENLGLEKGYLKKVFYGSKGPNFGTKVSNYPPCPKPDLIKGLRAHSDAGGIILLFQDDKVSGLQLLKDGEWVDVPPMHHSIVINLGDQIEVITNGKYKSVMHRVIAQSDGTRMSIASFYNPGNDSFISPAPAVLEKKTEDAPTYPKFVFDDYMKLYSGLKFQAKEPRFEAMKAKESTPVATA
>MD11G1071600
MVAVPFSWLLICYKNQPPAQQQDDNLHCSEKKMASESYPPLFRSHTDSTQAADLDDQLNPVHDLEDPIPLVDLQSLKLGEACEFWGIFRLVDHGVPPTLLTQLEEHAKAVFSLPFESKQSLITSPLSYFWGTPALTPSGAALSTKGTSTLQNINWVEGLNVPLAQLSQFQTDNPTVASFSLVLEEYGKHLARLATTIFEAMVKSLGMDPIESKSHLSNSTGVVRVYRYPPHCSNSASASAWGMDVHTDSSVLSILNQDDVGGLEVLKDTEWFNVNPIPSTLVVNLGDMMQAISDDKYKSVKHRVKVNRSKERISICYFVFPGEGSVIRSSNYKPFTYSDFQKEVQKDLKTVGYKVGLERFKA
>MD11G1074400
MVSKTQPKVVPVVDLSDENLKPGTDAWLLACKQVQHALEEYSCFEAVYNKATLEIHNSIFSAIKELCDLPLETKMQKASDRPFHHYFGQLPLNPRYETLGIQDPASLEGAQRFTSIMWPAGNDRFCVHSFSKVVVELDQMVKRMVFDAYGVGRLYDSYKASTTYQLRCINYKSQLTNETTDVGLIPHTDKNFTSILHQNDVGGLQIKTKDGEWIEAAPSSPSSFLVLASDLFMAWSNDRISACEHQVVLKEKKARYSLALFSYIGDGVVQVPEEFVDDKHPLKYKPFGHFDYLRFYETDEEARKSKNPIKAYCGV
>MD11G1092600
MGSLTLPNLPTINFSVDALKPGSSSWLSTSKQVRYALEEYGCFVAEYNQVSAQLLNNIFGQAKDLFEVPLENKVKNVSNEPYRGYIGPNHLMPLYEGIAIDNVTSPQETQKFKNLMWPDGKSNFCETTDSFAQLLSELEHKVEQMLFESYGSEKQYESVASANSHLLRFLKYNKPEEADRATLRFASHTDKNFTTIVVQHDVGGLEVKTKDGDWINIESAPSQFLFMAGDGLQVWSNERIKACDHRVKHCGDKTRYSLGLFTFNNGKIQVPEELVDERHPLLYNPLDSLEYIRFHSRGEARNLVSPVKTFCGVTNSTA
>MD11G1171500
MAQVAAQTMDVTSIKSLAESPALSSVPSAYAFNMNRNDEADPNDPEFAIPIVDMSLLTSESPDQRSKIIQDLVKICQEWGFFIAINHGVPESLMKAMIDACHGFFSLPDEEKEEFKSGNDVLEMFKYGTSYNLALDKVLLWRDFFKVRVHPEFYSLYKPACFSEVSMEFSKRTREVALEIIRAISESLGLEPNYIHDAMNMDRGIQMLAANYYPPCPQPEHAIGIPHHTDHGLVTLLIQNEMNGLQVEHNGKWLTVNGPANGFFVNLADQMQILTNGKYKSVMHRATVNNKATRISIAVPHGPSVDTIIAPAPELLEKECQAPKYIGMNYKEYIQLQQSSKNYMKSTFDHILA
>MD11G1225300
MDFEPPFQQTWKAILLQNSSHEALLKSHDYDKLSLAEECELPLIDLSHLNLGHLERDKCMNDIAQAANQWGFFQVVNHGVSQKVIKSMQYEQKRLFHMPFAEKVEKNFLNLSSNCYRWGNPQATCLRQFLWSEAFHISLNEIPTMNDLHKSLKYVLFLFHL
>MD11G1225400
MVSGLAKSLAEILAQPLGVKSIYFEENCPPRSSYLRLNRYAPRPFPSQVFGLVSHTDTDFLTIVHQDQVGGLEIFKDGRWMAVKPNPEALIVNIGDLFEALSNGIYKSIKHRVVTGQEVERFSVAYFYCPSYDVVVRSCGDEPSTYRQFTLREYKLQTQIDVQETGEKVGLPRFLL
>MD11G1271400
MEERAFAGKSLYGGSLLVPSVQELVKKPILTIPTRYIQPHHQEIISSDHHAHQIPSIDMQKLLSQESTISEAELARLHFACQEWGFFQLVNHGVSSSLLEKMKTETQEFFNLPMEEKKIFSQQPGDIEGFGQSFVVSEEQKLDWADTFFLTTLPVQLRKPRLLPKLPSPFRETLETYSLELKNLAMTILSQMEKALQMETNEATNIFEGALQAVRVNYYPPCPQPGKVLGLTPHSDGGALTILLQVNEMDGLQVKKEGIWVPVKPLPDAFIVNIGDVLEVITNGMYRSIEHRATVNSEKERLSIATFYNPRVDGEIGPASSLITEQTPAAFKRMSVEEYFKAFFDRKLHGKSFLDELRIK
>MD11G1272000
MLSMEEKAFAEKSLYGGSLPVPSVQELVQKPILTIPPRYIQPYHQEIISSDHHAHQIPSIDMQKLLSQESTISESELARLHFACQEWGFFQLVNHGVSSSLLEKMKTETQEFFNLPMEEKKIFSQQPGDIEGFGQSFVVSEDQKLDWADTFVLTTLPVQLRKPHLLPKLPSPFRETIETYSLELKKLAMTILSQMEKALQMETNEVTNIFEGALQAVRVNYYPPCPQPGKVLGLTPHSDGGALTILLQVNEMDGLQVKKDGIWVPVKPLPDAFIVNIGDVLEVITNGTYRSIEHRAIVNSEKERLSIATFYNPRVDGEIGPASSLITEKTPAAFKRLSVEEYLKAIFDRKLHGKSFLDELRIK
>MD11G1272100
MTILSQMEKALQMETNEATNIFEGALQAVRVNYYPPCPQPGKVLGLTPHSDGGALTILLQVNEMDGLQVKKDGIWVPVKPLPDAFIVNIGDVLEIITNGTYRSIEHRATVNSEKERLSIATFYNPGVDGEICPASSLITEQTPAAFKRLSVKEYFKAFFQRKLHGKSFLDELRIK
>MD11G1272400
MEKTTSARKSLYGGSLHVPSVQEFVKKPILTIPPRYLQPHYQDGEHEMIINSDHHAHQIPSIDMQKLLSQQSTNSEAELARLHFACKEWGFFQLVNHGVSSSVLEKMKTETQEFFNLPMEEKKKFSQQPGDIEGYGQAFVVSEDQKLDWSDMFFLTTLPVQLRKPHLLPKLPSPFRETLETYSSELKNLAMTILSQMEKALQMEAKEVTNIFEGGLQAVRVNYYPPCPQPGKVLGLPPHSDGGALTILLQVNEMDGLQVKKDGIWVPVKPLPDAFIVNIGDVLEIITNGTYRSIEHRATVNSEKERLSIATFYNPRVDGEIGPASSLITKQTPAAFKRLSVEEYFKGFFERKLHEKSFLDELRIK
>MD11G1272500
MEEKASAGKSMYGSSLLVPSVQELVKKPVTTIPPRYIQHHHQDGNQEHEMTINSDYHAHQIPSIDVQKLLSQESTISDSELARLHFACKEWGFFQLVNHGVSSSLVGKIRTEIQDFFNLPTEEKKKFWQQPGDVEGFGQAFVVSEDQKLDWADIFFLNTLPVQLRRPHLFPKLPSPFRETLETYSLELKNLAMTIISHMEKALQTEAKEVTNLFEDGLQAMRMNYYPPCPQPETVIGLTPHSDAIGLTVLLQINEMDGLQVKKDGIWVPVKPLPDAFIVNIGDILEIITNGTYRSIEHRATVNSEKERLSVATFYSPRFGAEIGPASSLITEQTPAAYTRVAIEEYFKAFFERKLNGKSFLDEMKIKYNVKQ
>MD11G1275100
MRPWGCLVTLLEKFRSSLGALEYAKAMEELNQVVTRIVFENYGVEKYHDAHVQSTSYHLRFNKYKNPKKTGDVGLTPHTDNSFSTILHQNQVCGLEMYTKDGDWIVFDPLPSSVIYLEGDVFQIWSNDKIRPCRHKVSLTTMG
>MD11G1275200
MTTSTQAAAAKIPVVDFSLDGMKPGTSSWLSIRDDVCHALEELGCFIAILPNKLPLEELHNSFVGALKELLDFPMDVKVRDKKGAYLSIHPPHEGLGVLNNTSEEIQKFTRHFWPNGNDLFCEGALEYAKAMAELDQVVTRMVFENYGVEKYHDAHVQSTSYHLRFNKYKNPKKTGMDVGLKPHTDNSFSSILHQNQVCGVEICTKDGDWIVFYPPPSSVIYLAGDVFQIWSNDRIRPCRHRVSLTEDEVRFSIGQFTFMKEVVSIPNELVDEDHPRLYKPLDHLEFFKEVKLIDGKPDRLVQEYCRI
>MD11G1277300
MTTEAVNLPIIDLSSSDSISSAASIRQACIECGFFYLVNHGVEEELFAEVFDQSSNFFSLPLEDKLKLDRKHHSGHSGYTPLFSENLDFASSSKGDSKESYYVGNLYDPTQSHLNKWPSEDILPSLRPTMESYYRKVLSAGKRLSSLIALALNLDEDFFDKVGALNKPRGFLRLLHYPGELGSTDEEIYGASAHSDYGMVTLLASNGVPGLQVCRDKSKQPRVWEDVLHIDGAFIVNIGDMLERWTNCLFRSTLHRVMPAGRERYSVAFFMDPNEDCVVECLASCCSEESPPRFPPVRSGDYLEERFRLTNAI
>MD12G1028400
MHKSINSTHKMAAKIDATSGSYDRMKEVKEFDDSKMGVKGLSDSGITVIPQIFVHDPQTLSDLKPSSKNTTTTIPTIDLSHINSAAHRPKIVDQVKSASKTFGFFQVTNHGVPVSVLDETITAVKAFHELPQEDRAKYYKRNEGKGVMYASNADLYRTSAASWRDSLQVWMSPERGKAEEVPEACREELFLVGHCYPYCPQPDRTIGITAHTYVTALTVLLRNHVPGLQVRHENEWLDVKTVPGGLIINVGDLLQIISNGEYKSVQHRVLANSWKEALISVVMFFYHTKWREDNYYGPLPELLSPEKPPIYRDFTKHELLENYYSKGLDSKSFIDKVTIKN
>MD12G1028500
MKMAAKNIDATLYDRVKQVKEFDESKMGVKGLSDSGITSIPQFFIHDPQTLSDLKPPYKNTTTTIPTIDLSHINSAAHRPKIIDQMKSAAKNFGFFQVTNHGVPVSVLGETVNAVKAFHEQPHEVKSKYYKREEGKGVMYASNNDLYRTTAASWHDSLQVWMSPERPEVEEIPEACREEVVAWDLHATKVAEDVMELLSEGLGLEGRRFKELTFSDKRALLGHCYPYCPQPDRTVGIRAHTDPGIITVLLQNHVPGLQVRHGNEWLDVKPVPGGLIINVGDLLQIISNGEYTSVQHRVLANPWKEARISVVIFFNLSKWREDGYCGPLPELLSPEKPPVYRDFTAQEFLGNFYGKGIDTKSLIEKITIKN
>MD12G1103300
MFSSSFFSTIYPSETFSLFPSSFLVVYSHYISLFIIILLFGKGQRLGFGIFLMSPTMAVLTTTENGVSDQYQNGVKCLYENGINKLPNKYILPTLERPNRSDDQEPKVSNQNLKLPIIDFKELQGPNRPQVIKSLANACEQYGFFQLVNHGIPSDIISSMTDVSTRFFELPFEERAKYMSSDMRAPVRYGTSFNQNKDKVFYWRDFLKLMCHPLPDVLSHWPSSPVDMRKLAATYAEENKYLFLMLMDAIFESLRIVGTTENTTEEDEMLKDFKDGSQLMVVNCYPPCPQPDLTLGMPPHSDYGFLTILLQDEVEGLQIKKQDKWITVEPIPNSFVVNVGDHLEIFSNGKYKSVLHRVLVNSLKGRISVASLHTLPFTRLVGPSPKLINESNPRRYKDTNFASFLEYISSREPKWKNFLESRKLLT
>MD12G1145100
MAFAPNVQEMVRSNPLQVPETFLVSRKEEDEPKSTADVLDLSSKIPILDLSMLSREHKEELNKLDQACKEWGFFQVVNHGVATELLQEMKDATAKFFELPLEEKNKIRMSGGREGYGQAYAISEGQTMDWSDTLILSLYPAQSRDLQFWPTAPNGFRETIEAYSSEVKRIGEELIRSLSTIMELEKDALLGLHKEVLQALRVNYTPPCSMPDKVLALSPHSDTTTITILMQEDNVTGLQIRKEGKWVPVKPIPNALVVNVGDALEIWSNGKYKSIEHRAVPNESRLRISYASFLFPHTDAEVGPFDHMVESSRIYKKLKFGDYMAKAIKGKLDGKAHTEMAKIGS
>MD12G1167800
MWEDLELGEDQLLNAFGGEENIGACLRVSFYPKCPQPDLTLGLSEHSEPGGLTLLLPDENVAGLQVRKGENWVTVTPVPNAFIVNVGDQTQVLSKAIYRA
>MD12G1168100
MSCLQSWPEPIVRVQSLAESGITAIPELYIKPPSKRPSPPNTNNHRDADLNIPVIDLQDLLSDKRSLRESTMRSISSACREWGFFQVVNHGVSHELMKRARDTWREFFGQPLEVKQGYSNKPNTYEGYGSRLGVEKGAILDWSDYYFLHYMPPQLRNHHKWPALPSSCRRLIEEYSEATVQLCGILMRVLSLNLGLGEDQLLNAFGGEENIGACLRVNFYPKCPQPDLTLGLSEHSDPGGLTLLLPDENVAGLQVRKGENWVTVTPVPNAFIVNVGDQTQVLSNAIYKSVEHRVTVNSVKDRVSLALFYNPRSDLMIEPVKALVTNDRPALYLPMTFDQYRLYIRTKGPCGKAQVESLKSYE
>MD13G1008700
MIDSTPPLQHHYISLVRNHHCQGIDRGQGAVTEECQLPLIDLNGLNSLNERERLECAAAICRASSEWGFFQVVNHGISSELLQNMTTEQLKLFGAPFERKATCGLLNNSYRWGTPTATGPTQYSWSEAFHIPVTKISDQGCYGDDFSSLREVMEEFAGAMANLAELLAGILVNNLGHRKEALQDICDSSTCFLRLNRYPACPISPEMFGLVPHTDSDFLTILSQDEVGGLQLLKDSKWVAVKPNQDALIVNIGDLFQAWSNDEYKSVEHKVMANEKRERYSIAYFMCPSYDSLIGSCRSQSSIYRNFTFQDYRNQVQQDVQKLGHKVGLSRFLLR
>MD13G1148400
MVVASPNPTRNEKIQAVDLPIIDLSAERSQVRKLIVKACEDYGFFKVINHGVPKDIISKVEEQSLSFFAQPVSEKQRAGPSDPFGYGCKNIGLNGDTGEIEYLIFNTNPISIAQRSKTILNEHTKFSSAVSGYIAAVRDLACELLDLIGEGLWVPDTSVFSRLIRDVDSDSVFRLNHYPHLHNKKDICKDNDTSPSSISNISKVGFGEHSDPQLLTLLRSNDVGGLQISPQDGVWVSVPSDPTAYWVNVGDVLQAMTNGRFVSVRHRALANSSKSRLSMAYFAAPSLNACLSVLPEMVTPEKPRLYKPFTWAEYKKTTHSLRLGENRLNLFRISTNDECFIDQPLE
>MD13G1170400
MAPVPIYPIKVGHIDDVQELRKSKPSIIPERFVRDMTERPALATPMPFSTDIPTINFSKLAKGTKDEIKSEISQLVNACENWGFFQVVNHGIDLSILESIEKVAKEFFMLPLEEKKKYAMAPGTVQGYGQAFVLSEDQKLDWCNMFALGVVPNFIRNPMLWPTNPENFSESVEVYSKEVRKLCQNLLKYIAMSLGLKGDVFEKMFGEAVQALRMNYYPPCSRPDLVLGLSPHSDGSALTVLQQGKGNSVGLQILKDDRWVPVKPIPNALVINIGDTIEVLTNGKYKSVEHRAVTHKEEDRLSIVTFYAPSYEIEVGPMAELVDKNNPCKYRRYNHGEYSKHYVTNKLQGKKTLEFAKIQT
>MD13G1210900
MAATNTNYDRKSELKAFDDTKEGVKGLVDAGITVIPRIFHHPPKLDDNLDSEASSQFSIPVIDLQGLELGSPTKRKEIVAKVAEASEAWGFFQIANHGIPVDVLEEMKNGARGFFEQDTQVKKELYTRDHSRPVLHNTNFDLFSAPAATWRDSFGIYMAPNPPKPEDLPEICRDVLVDYSKQVMKLGKLLLELLSEALGLKPSHLNDIGCSEGLVLVSNYYPACPQPELTMGTAKHGDGTFLTILLRDHIGGLQVLPQNKWINVPPAPGALVVNIGDLLQLISNDRFKSVQHRVLANRVGPRVSIASFFFTGMLPSTKLFGPIKELLSEDNPPKYRETTVRDYLAYVHHKGHDGTSALSQFKL
>MD13G1211100
MKLGKLLFELLSEALGLKPSRLNDMDCSEGLLILGHYYPSCPQPELTMGTSKHADNDFLTVLLQDHIGGLQVLHQRKWVDVPPVPGALVVNIGDLLQLISNDRFKSIQHRVQANCVGPRISVASFFCTGMLPSTKLYGPIKELVSEDNPPKYKETTVRDYVAYFNNKGLDGTSALSHFKL
>MD13G1211800
MEVTSSKYDRKTELKAFDDSKAGVKGLVDAGLAKIPRIFIHEQNKIINNHHPIGHSPSCDDSSFSTPVISLKGIVSGEEDASQRRQVIDQVRHACEKWGFFQVVDHGVPVHVLEEMIDGIRRFHEQDQVVKEEIYSRDYAKKVYYNTNFDLYQAPAANWRDTLSCVMAPRAPDLGELPSVCRDVVIDYSEKVKAFGGALFELLSQALGLNPNHLKELGCAEGLVLFGHYYPTCPEPELTMGTSQHTDSSFLTVLLQDQIGGLQVLHENQWVDVTPIHGALVINLGDMSQLISNDKFISANHRVLAKNVGPRISVACFFRQHLPPENSSRLYAPIKELLSEENPPVYRETTVKDFVAHYYSKGLNGISALEYLKI
>MD13G1212000
MGPDQPFDPPELPDVCRDITMEYADHVHKLGVTLFELLSEALGLKSDHLTGLDCAGGPLIVSHYYSPSPEPELTMGTSKHSDPSFLTILLQDHIGGLRALCHNQWIDVPSVPEALVVNIGDLLQLISNDKFISVNHRVLAKHEGPRISVGCIFRHVSRDNTSRLYEPLKELTSEENPPMYRETTVNDFLEHYYNKGLDGVSALNYLKL
>MD13G1212100
MGIKLVGHADSHESDKYDRAKELKAFDDTMAGVKGLADAGTVHVPKIFIEPPNDLTQFTTCPQPNLLIPVIDLSGINGSDEIHKQIVDDVRTASETWGFFQVVNHRVPLSVLENMIQGIVGFHEQDLDAKKEFYSRDLGRTVRFNSNYDLYQSKAANWRDTVSFTRSAVDHDPKQLPSVCRDATIEYTNHVINLGDQLFGILSEALGLEPDHLRELECAKDYKFVCHYYPPCPKPELTLGASKHSDPSFLTILLQDQIGGLQVLHDNQWVNVNPISGGIVVNIGDFLQAISNNKFQSAQHRVLANSIGPRVSIACFFEGQSNTDAPAKYYGPIKELISEENPPLYRDFLISEYYAKFYSEGLDEKSGLDHFRL
>MD14G1028700
MAAKIDATLGSYDRMKEVKEFDESKMGVKGLSDSGIMTIPHIFVHDPQTLANLKPSSKNTTTTIPIIDLSNINSPAHRHKIVDQVKSAAKTFGFFHVINHGVPVSVLDETVNTVKAFHEQSYEDRAKYYKRNEGKGVMYATNTDLYRTSAASWCDSLQVWMAPERSKAEEIPEVCREGVVAWDLHATKVADDVLELLSEGLGLERRRFKESTFSEQRLLVGHCYPYCPQPDRTVGIKAHTDGSILTVLLRNHVPGLQVKHENEWLDVEPVPGGLIINAGDMLQIISNGEYKSVEHRVLANSWKEARISIVIFFSLTKWREGGYYGPLPELLSPEKPPIYRDFTEQELQENFYSKGLDSKSLVDKLTIKN
>MD14G1140400
MATTTNLLLTDLMFGVNQVPSNYIRPISDRPNLTDFQVSDASSIPLIDLKDLHGPTHSDIIEQIGLACQTDGFFQVKNHGVPEIMIKNMLNIAREFFQLPESERLKMYSDDPSKTTRLSTSFNVRTEKLSNWRDFLRLHCYPLQDYVQEWPNNPPLFREQVGEYCTNVRGLVLRLLEAISESLGLEKNCIVKALGKQGQHMALNYYPPCPQPELTYGLPGHTDANLITVLLQDEVPGLQVLRNGKWVAVNPIPNTFIVNIGDMMQVIMAVVNCNSERISIPTFYCPSPDAVIGPAKELINYDHPAMYRNFTYAEYYEKFWNKGLATECCLDLFKLT
>MD14G1140700
MAPTTNLLLTDLMSGVNHIPSNYIRPISDRPNLTAFQVSDASSIPLIDLKDLHGPTNSDIIKQIGLACQTDGFFQVTIKTRTYVYTRANDFNTALYSICIPSREFFQLSESERLKMYSDDPSKTTRLSTSFNVRTEKLSNWRDFLRLHCYPLQDHVQEWPNNPPLFREQVGEYCTNVRGLVLRLLEAISESLGLEKNCIVKALGRQGQHMALNYYPPCPQPELTYGLPGHTDANLITVLLQDELPGLQVLRNGKWVAVNPIPNTFIVNIGDMMQVISNNRYKSVLHRAVINCNSERISIPTFYCPSPDAVIGPAKELVNYDHPAMYRNFTYAEYYEKFWNKGLATECCLDLFKPI
>MD14G1141000
MATTTNLLLTDLMSGVNHIPSNYIRPISDRPNFTDFQVSDASSIPLIDLKDLHGPTHSDIIKQIGLACQTDGFFEVKNHGVPEIMIKDMLNIAREFFQLPESERLKMYSDDPSKTTRLSTSFNVRTEKLSNWRDFLRLHCYPLQDYVQEWPNNPPLFREQVGEYCTNVRGLVLRLLEAISESLGLEKNCIVKALGKQGQHMALNYYPPCPQPELTYGLPGHTDANLITVLLQDEVPGLQVLRNGKWVAVNPIPNTFIVNIGDMMQVISNNRYKSVLHRAVVNCNSERISIPTFYCPSPDAVIGPAKELINYDHPAMYRNFTYAEYYEKFWNKGLATECCLDLFKPI
>MD14G1141200
MATTTKLLLTDLMSGVNHIPSKYIRPITDRPNLTDFQISDTSSIPLIDLKDLHGPTHSDIIKQIGLACQTDGFFQVKNHGVPETMIKNMLTIAREFFQLPESERLKMYSDDPSKTTRLSTSFNVRTEKLSNWRDFLRLHCYPLQDYVQEWPNNPPLFREQVGEYCTNVRELVLRLLEAISESLGLEKNYIVKALGKQGQHMALNYYPPCPQPELTYGLPGHTDANLITILLQDEVPGLQVLRNGKWVAVNPIPNTFIVNIGDMMQVISNNRYKSVLHRAVVNCNSERISIPTFYCPSPDAVIGPAEELINYDNPAMYRNFTYAEYYEKFWNKGLATECCLDLFKPA
>MD14G1207600
MGEVDPAFIQDPEHRPKLSATEVEGIPLIDLSLINSPHSVTDPRVFEGLVAEIGNACKDWGFFQVINHGVLLEKRQRIEAAARKFFALPLEEKRKIRRDEGNVLGYYDTEHTKNVRDWKEVFDFTVEEPTLVPASPDPEDTEETEWYNQWPEYPPELRNACEEYAREVENLALKLMGLIALGLGLPKDRFNSYFKNQTSFLRLNHYPPCPSPQLALGVGRHKDGGALTVLAQDDVGGLEVKRKTDGVWIRVKPTPNAFIINVGDVIQVWSNERYESVEHRAMVNSEKERFSIPYFLNPAHYTQVKPLEELINEQNPAKYKPYCWGKFITHRKLSNFKKLNTENIQISHFKISE
>MD15G1001500
MEKLISRRYKERPMPEGYIFPPDVRPGKLAVVPLCNNTIPVIDLGLDGGGAAQACDIVGQILEASQEFGFFQVIKHGISENLLKETVGLLKELFQELPDEDIASLYSDDPNKSCRLFTSTSGGNFDAEPVHFWRDSLKHPCHPLSQECNQLWPEKPTRYRDVVGECSTQVRELAWKILELMSQGLGLGPGYFRGEVSQEMLLSANYYPPCPEPSLTLGLPKHGDPNLITILLQGDDHVSGLQVLKDGEWISVVPFPHALVVNVGYQLQVISNGKLKSAEHRVVTNSSAARISAGFFVMPSHDCLIEPAATLINASNPQLYKGFPYKDFFLNFGKTLGKTEQVLDRFKLQG
>MD15G1088200
MDSSASVLLSSPSKLENHQETNSHIQKGGIAPFIDSSYLQKQSHVPTGFIWPESHLVAALEELNEPLVDLEGFFKGDAVATEHAAKLIRASCLSHGFFQVTNHGVDPNLLKLADDHMDHFFKLPVEEKAKVKRVPGSPWGYSGSHADRFSTNLPWKETLSFGFQANGTDTVVADFFKSKLGEDFEQTGLVYQKYCESMNVLALSIMELLAISLGVDRMHYREFFEDAHSIMRCNFYPTCQEPSLTLGTGPHCDPTSLTILNQDQVGGLDVFVNKKWHSVRPIQGALVINIGDTFSALSNGKYKSCLHRAMVNRRKERRSLAFFLCPRDDKVVKPPEDLLRKEQETRKYPDFTWSDLLRFTQYHYRADEATLQNFTNWFLSESNSTN
>MD15G1116300
MGAIADPYRAHLHHIIPIDFNSVQKLPESHVWHDKSHESLFGVPSADPLPVPVIDLMDSEASSLMIQACETWGIFQVIGHGLTKFMEDVESEAEKLFGLPVDQKLKALRSPGGATGYGRPHISPFFDRHMWQEGFTIMGSPIDHAKQLWPQDYQGFCDTIDDYQNQMKALAEKIIRIFFKSLNINFEELNWLNDSGLSSPGTALQLNSYPPCPDPTRAMGMAAHTDTSLVTIVQQSKTSGLQVFKDGVGWVLVQPVPGALTVNLGDYLHILSNGMYTNVLHRAVVNQQIQRFSMAYFYAPPRDFTVSPVLSRVTGQMPKYRSLTVKEYVDLKGKHLEKALSLIQI
>MD15G1116900
MEMDDQVLPILDFSEGLVFKQGSEEWKAMSNKVREACEDYGCFLLLVRDEIPMKLREEMVTAMKALFDLPEETKHKHKIFKPYQSYEGRSPVIPLNESFGIDDACRLDAAQAFTNLMWPQGNPAFCEAMKSMCSKMMDLNITILWMILESFGLGNHYDTHVQNTTSAFRFMKYKAPPPPPPTPSNININVGSSTASPSASPSAALGLVPHTDKNTLTILCQNDVQGLEILTKQGKWVEVMVPEGAVVVFVGDALKAWSNGRLHAVMHRVMMSGDKERYSYSLFSVPKEEVVIEVPQEFIDKEHPLLYKPFNFAEYFTYFTSNVREDALELYAGVDIMS
>MD15G1145200
MMNMNSSISDSFKTNPINLSHIIPLDFESVHALPDSHVWTHRKEVEIPTPYNTPSLVCVPVIDLFDSNAASLIRRACEKWGVFQVTNHGIPMHLMKEAEFQTRRLFALPRDQKLRALRSPEGVTGYGLARISKNFPKLMWSEGFTIMGSPAEHALQLWPRHHANFCDAMEEYQKEMKGLALKLIGLMLGSLGLNYEDVKWLKPKNSSRPQTVLQLNSYPVCPDPTRAMGLAPHTDSSLLTLLNQSSISGLQVLVDGIRWVPAHPIPGALVVNVGDLMHILSNGQFKSAAHRAVVNEVHHRISMAYFYGPPMDVKISPLIDHNHPLYQPVTWKEYLDYKATHFDKALEVIRTDAQKLYQRTSDDFAFGQWPNCT
>MD15G1195600
MCCRVGRRSWRNIIDNDLAKSVGRLVALALDLDIHFFDKSEMLGEAIQTLGLLHYDGQVSDPANGIFGAGAHSDFGFITLLATDEVVGLQIRKDKDAKPQIWEYVPPIKGSFKVNLSDMLERWSNGVFKSTLHRVAGNGQDGYSIAYFIEPSHDCLVECLPTCKSEKYPPKFPPILCQTYLRQRYYDTYADLNVYTEHNN
>MD15G1205100
MEIPVIDFNELNGEARSKTMALLDQACEKWGFFQVENHGIDKKLMDKVKQLINEYYEENLRASFYKSEIAKSLDQEVTSKVDWESSFFIWHRPTSNIEGIPNFSEDHCKTMNEYIAQLIKMAEKLSELMCENLGLEKGHIKDAFSGGKGPSVGTKVAKYPQCPQPELVRGLREHTDAGGIILLLQDDQVPGLEFLKDGEWFAIPPSKNNTMFVNIGDQVEVLSNGRYKSVLHRVLADKNGSRLSIATFYNPAGDAIISPAPKLLYPNHLRFQDYLKHYATTKFSDKGLRFETMKQMADGHNGFLS
>MD15G1226200
MGAGDEDCKTIPAINLQNFPDEEEYRKLREASETWGCFRLVNHRIPVALMSEMKCVVKSMLELPLEMKKQNKDSLAFTGYIPPSKLNPLFEAFGIYDLASPQAVHGFCSQLDVTSHQREVIEKYAQATCELVVDIGKKLAESLGVANTDFHKGWPCQFRMNKYNFSPASMGSPGLQEHTDSGFLTILQEDEDVGGLEVMNKFGAFVPVHPCPGTLFINLGDFAQVWSNGRLHNVRHRVKCSAASIRVSIATFLSGPKEEAIEAPPELVDSDHPRLYVPFVYDDYRVSKFKLLEKLQADKALALLRIPS
>MD15G1226400
MEIKKQNKDVIAGSGYMAPSNVNPLNEALGLYDLGSHQAVDSFSSQLDASSHQMLALLVFRINKYNLTPESVGSSGVQLHTDSGFLTILQDDENVGGLEEMDKSGAFVDIDPCLGTLLVNLRDVAQAWNNGRLCNVKHRVQGREATVRVWIATFLSGPKQEVVVLEAPPEFVDSEHPRLYVPFTCEDYRKLRLSTKLQAGEAGEAVAFVRTPS
>MD15G1246200
MAPPATTLTSIAHEKTLQQKFVRDEDERPKVAYNEFSNEIPIISLAGIDEVEGRRAEICKKIVEACEDWGIFQIVDHGVDAELISEMTGLAKEFFDLPSEEKLRFDMSGGKKGGFIVSSHLQGEAVQDWREIVTYFSYPIRHRDYSRWPDKPEAWREVTKKYSDELMGLACKLLGVLSEAMGLDTEALTKACVDMDQKVVVNFYPKCPQPDLTLGLKRHTDPGTITLLLQDQVGGLQATRDDGKTWITVQPVEGAFVVNLGDHGHFLSNGRFKNADHQAVVNSNSSRLSIATFQNPAQDAIVYPLSVREGEKPILEAPITYTEMYKKKMSKDLELARLKKLAKEQQLQDLEKAKVETKPADDIFA
>MD15G1313900
MDPPVAQTITDPSSVTDFVISKSHGVKGLSEMGLKALPKQYIQPLEERITTMNVVATTNPGEYIPIIDMSNSDDPKVAEAICNAAEKWGFFQLVNHGVPIEELENVMEATHRFFELPAEKKTKYSVEHSASKNVRFGTSFSPHAEKALEWKDWLSLFYVSEDEASAFWPPACKAEVLEYMKKTDILTKQILEMLMKRLNVEELDQEKEHLLMGSKRINLNYYPVCPNPELTVGVGRHSDVSTLTILLQDHIGGLYVRGTDKESWVHVPPVKGSLVINIGDALQIMSNGRYKSIEHRVAANGCKNRISVPIFVNPRPSDLIAPLPEVLASGEKAVYKQVLYSDYVRHFFRKAHDGKGTIDFAKA
>MD15G1353800
MGETEVERVQALALGGLNQLPAKFVRPAHEQPENSKALEGVSVPVISLAQPHDVVVKRMAEAATEWGFFLITDHGIPSSLIQRLQKVGQEFFLLPQEEKEAYANDPASGKFDGYGTKMTKNHDEKVEWIDYFFHLTAPPSKVNYEIWPKNPPSYREVNDEYNKEMLRVTDKLLEVLSEGLGLESKVLKSHVGGEEVELEMKINMYPPCPQPQLALGVEPHTDMSALTLLVSNDVPGLQLWKDDNWVAVDYLPNAVFVHIGDQMEVLSNGKYKSVLHRSLVNKERTRMSWAVFIAPPHEAVIGPLQELLDEQNPAKYSTKTYAEYRHRKFNKLPQ
>MD15G1354100
MHAHERVQDIASISKDEIPAEFIRSKNEQPGITTVHGTTLECPTIDFSIQDDEKILNQIVEASRDWGMYQIVNHDIPNEAIKKLQEVGRIFFELPQEEKEVYAKPPDSKSVEGYGTRLQKELEGKKGWVDHLFHRVWPPAAINYQFWPKNPPSYREASEEYVNHLHKVVDKLFKMLSLGLGIEGHELKKAAGGDDLVYLLKINYYPPCPRPDLALGVVAHTDMSALTILVPNDVQGLQACRDDHWYDVKYIPNALVIHIGDQMEIMSNGRYKSVLHRTTVNKEKARLSWPVFMEPPQEHVVGPLSQLVNDENPPKYKSKKFGEYCYCKLNKIPQ
>MD16G1006700
MIESIPPLHQHYKTLVRNLHCHGTDHGQGPVTEECQLPLIDLNGLNSLDERERLECAAAICSASSEWGFFQVVNHGISPELLKNMKTEQLNLFGVPFEQKATCGLLNNSYRWGTPSATRPTQYSWSEAFHIPVTKISDQACYGDGFSSLREVMEVFAGAMANLAELLAGILVNNLGYRKEALQDICDSSTCFLRLNRYPACPISPEMFGLVPHTDSDFLTILSQDEVGGLQLLKDSKWVAVKPNQDALIVNIGDLFQAWSNDVYKSVEHKVMANEKRERYSIAYFMCPSYDSLIGSCRSQSSIYRNFTFRDYRNQVQQDVQKLGHKVGLSRFLLR
>MD16G1019800
MVGNYYPYCPQPDLTVGLTSHSDPGVLTVLLQDHMGGLQVKCGEGWVDVKPVPGALVINVGDFLQIISNGEYQSVAHRVLANSSREPRVAIAVFFNSSRREDSYGPLPELVSPLKPALYRQFTLSEFMQRFFQKGLDGKALLNHFEL
>MD16G1020000
MAANTTIGGERDYDRAEEVKKFDQSKFGVKGLVDSGLTSIPRFFVHPPESLPDPRHHTKPDTPIPTIDLADLHTDRRSSVVDQISRACRTFGFFQITNHGIPSVTLDRTIAAVRAFHEQPTEVKARFYRREMGTGVSYISNVDLYSSKAASWRDTLQVRLGPIPAVPEEVPEICREDVVEWDREIKRLGEVLMELASEGLGLNPKRLQEMTCLEGRVMAGHYYPYCPQPDLTVGLTSHSDPGVLAVVLQDRMGGLQVKYGDGWVDVKPVPGALVINVGDFLQIVSNGEYRSVDHRVLANSSREPRVSIAVFFNVSRRDDSYGPLPELVSPEKPALYRQFTLSEFMQRFFNKGLDGKALVNHFEL
>MD16G1020100
MAATTVIGEHDYDGAQEIKDFDNTKLGVKGLVDSGLTSIPRFFIHPPETLPDTKSDSQQTPIPTIDLAGLHTHHRSSIVDQINQACRKFGFFQVTNHGIPLAALDRTISAIKAFHEQPAEVKTRVYRRDTVTGVNYASNFDLYSSKAASWRDTLAVRLGPTPANPLEVPEICRDAVAEWDQESQRLGGVLMELVSEGLGLNAWRLREMTCLEGRMMVGHYYPYCPQPDLTVGIASHSDPGVLTVLLQDQTGGLQVKYGEGWLDVKPVPGALVINVGDLFQIMSNGEYKSVDHRVLANPKHEARVAIAVFFRPSNTEDTYGPLSEMVSPEKPALYQQFTLSELLQRFFKKGLDGKALVNHFRLWPS
>MD16G1101600
MMTAMAQFFKLPPEERAKYFTTDHSKQVKLFNFYLKVEGQEQKVTMWSETFSHLWHPLNSLPENPPQYGLMKTLLGLLSQGLGLEKDCLQKKLDDNPTLKAQGNYHPPCPDPEVTLGLAIHTDLNALTVLKQTEGVTGLQVIKDGKWVAVDSLPQCLCIRVCTTAHRAVTNKIQPRLSLAMFYGPNRDTVIGPIKDLIDEQHSTLYRNYKYAEFLKSSTGKKEQEGARRFVKEVFELQN
>MD16G1148400
MVVAPPNPISNEKILAVDLPIIDLSAERSQVRTLIVKACEDYGFFKVINHGVPKDIISTVEEQSLSFFAKPVSEKQRAGPSDPFGYGCKNIGFSGDMGEVEYLIFNTNPISIAQRSKTISNEPTKFSSAVSGYIAAARDLACELLDLIGEELWVPDTSVFSRLIRGVDSDSVFRLNHYPHLHNKQDFCKDKDTSPSSLSSDIGKVGFGEHSDPQILTLLRSNDVAGLQISPQDGVWVAVPSDPTAFWVNVGDVLQVGLFSLSLS
>MD16G1172000
MAPEPIHPIRVGHIDDVQELRKSKPSIIPERFVRDMTERPTLATPMPCSTDIPTINFSKLVKGTKDEIKTEISQLAHASENWGFFQVVNHGIDLSILESIEKVAKEFFMLPLEEKKKYALAPGTVQGYGQAFVLSEDQKLDWCNMFALGVVPNFIRSPMLWPTNPENFSESVEVYSTEVRKLCQNLLKYIAMSLGLNGDVFENMFGEAVQALRMNYYPPCPRPDLVLGLSPHSDGSALTVLQQGKGNSVGLQILKDDRWVPVKPIPNALVINIGDTIEVLTNGKYKSVEHRAVTHKEKDRLSIVTFYAPSYEIEVGPMAELVDENNPCKYRRYNHGEYSKRYVTNKLQGKKTLEFARIRTKSRTT
>MD16G1214100
MVATNTNYDRKSEVKAFDDTKEGVKGLVDAGITEVPRIFHHPLEESETSSDSEASQFSIAVIDLQGLELGSLTKRKEIVAKVAEASETWGFFQIANHGIPVDVLEEMKNGARGFFEQDTQVKKELYTREHSRPLVYNSNFDLYSAPATSWRDSFGCYMAPNPPKPEELPEVCRDILVEYSKQVMKLGKLLLQLLSEALGLKPSHLNDIDCSEGLVLLSHYYPACPQPELTLGTTKHGDFSFLTILLQDHIGGLQVLPQNKWINVPPVPGALVVNIGDLLQLISNDRFKSVQHRVLANRVGPRVSIASLFYTGMLPSTKLYGPIKELLSEDNPPKYRETTVRDYVLYVHNKGLDGSSALSQFKL
>MD16G1214600
MWLLILPSQKTCHKYAVMKLGRLLFELLSEALGLKPSNMNDIDCSEGLVIRGHYYPPCPQPELTMGTSNHADNDFLTILLQDHIGGLQVLHQSKWVDVPVVPGALVLISNDRFKSIQHRVLANCVGPRIFVASFFCTGMLPLTKLYGPIKELLSEDNPPKYRETTVTDYVAYFNNKGLSGTSALSNFKL
>MD16G1215000
MAATISAVGDELGVRSTAMGDNYGDRRSELKAFDDTKAGVKGLLDAGFTKIPRIFYCPSRHDHEKQAAGEQAMLSIPVIDLQGIHQNDPASRPRVIDEVRFASEKWGFFQVVNHGIPVEVLNQMIDGVREFHELDIELKKEFYSRDFARKVFFMSNRDMYHSLEANWKDTLVCYVAPDPPKPEELPSVEIVNDYSKQVMDLGFILFELLSEALGLNSNHLKNMDCAEGLIQLCHYYPACPEPDLTLGTGKHTDGTFITILLQDQTGGLEVLYDNRWVNVPPKDGALLVNIGDFLQASCYTKIIFNSYFSITLPLMNSEVQTNIQTTTKKKSTHSKVFRFFT
>MD16G1215200
MVTKTRADERDGSGAKLSIPTIDLHGIDTDSVLRAQVVEKIRYACEKWGFFQVTNGIPVDVLDRMVHGIREFHEKDNDVKKELCSMDTGNQEQYLSSNRFHKSKRGNWRDTFVCYRSLNPPKPEELPPVCREIVIEYSKQVKDLGITLFELLSEALRMNPNKLKHMDCAEEFSIYGHYYPPCPKQELTIGTDQHTDGSLITILLQDQVGGLQVLYENRWVNVPPMQGALVINLVTNDKFISVNHRVIAQSVGPRVSVASFFMPDARPGNSNVYGPIKELLSEENPQIYREANIEDYLKHYLSEKVKGNSALSQFKL
>MD16G1215300
MISVINLRTCFCKTRKMAGVKANSNTDRIRELKAFDETKGGVKGLLDAGITKLPSIFHSKQLSDDEWKVASDDVQLSIPIINLKNIHNDSVLRAEVIEKVRYASEKWGFFAVINHGISDDVLDRMIDGMRRFHERDTELKKKLYSRESGKVLYSSNYDLYHAQEANWRDTFSCYMAPNPPTPEEVPSVCREIVIEYSEKVMKLAHTLFELFSEALGLNPNKLKDMGCAEGQLLLGHYYPACPEPKLTLGTSKHTDGTFISVLLQDQIGGLQVLYDNQWVNVPPKKGALLITNGRFISVYHRVIAQKVGPRISVPIFFRPYVQGGKSNASGPIKELLSDGNPQIYKEVDFKDYLNHYLTKGIDFVSPLVKFKLRRNLSPLSSHLLMNKPVRHAELE
>MD16G1215700
MGTTKHSDPDFLTILLQDHIGGLQVLCQNQWIDVPFVPGALIVNIGDILQASLSSHKHFNWVLHCRLGLYEHFKIVTMYFLTCATCCTTIYVKPFLISNDRFKSVEHQVLANYGGPRVSIACFFTLHLYPSTRLYGPIKNLLSEDHPPVYRETSLQDFISYYEGKGLDGNSALTHFKCRR
>MD16G1268200
MAKLTVVDFSDKDCFKPGTSSWLSLRKDICHALEELGCFVAKLPDLIPSEIHSPFFGTLDELFDFPTETKLQITYERPFPMGYISLNAANESLAIGYPTNPEETKKFTHHFWPNGNDQFCQGADLYAKMMEKVDHAVTRMVFENYGVEKYHDDHIRSVIYSCKFNKYNEPEKSGIDVGMPGHTDKGFSTVLCQNHVKGLEIKSKNDEWISFDPAPSSLIFIAGDGFKVWSNDRIQACKHRVTLRENGVRHSLALFSYKEGETCVPNELVDKDHPLKYKPLHLLEYVQYFMENYPTLGPNFSIKTYCGV
>MD16G1271000
MVIKTKADEREGSGAKLSIPTINLYCIDSDSVLRAAVVEKIRYACKNRGFFQVKNGIPVDVLDRMVHGMREFPEQENGLKKELYSKDAGNKEQYLSSNRFYKSKKEETGEIRLCVMGLLIHPNPKNYPRFAVLCREIVIEYSKQVKNLGYTLFELLSEAFGMNPNKLKDMDCAEELSIYGHYYPPFPKQELTIGTDQHTDGSFITILLQDKVGGLQVLYENQWVNVPHMEGALVIHAGDLLQASAHNPSYLVTNDKFISVNHSYSAECRPKSFCGKLFHARCSARKFKSLWTNQEVVIRRKSPDIPRS
>MD17G1106300
MENFPVINLESLNGEGRKATMEKIKDACENWGFFELVSHGIPTEFLDTVERLTKEHYRQCMEQRFKELVASKGLDAVQTEVNDMDWESTFYLRHLPQSNISEVPDLKDEYRNVMKEFALKLEKLAEQLLGLLCENLGLEQGYLTKAFYGTNGPTFGTKVSNYPPCPNNDKIKGLRAHTDAGGLILLFQDDKVSGLQLLKDGEWVDVPPMRHSLVINLGDQLEVITNGKYKSVEHRVIAQTDGTRMSIASFYNPSSDAVIYPAPTLVEKKAVEKNQVYPKFVFEDYMKHYVGVKFQAKEPRFEAMKAVEVKASFGLSPVKTTA
>MD17G1199100
MPARLSDAFKSHPVNLQLKHPDFNSLHELPDSYAWTNNDDHYPSSLSSFGADDSVPVIDLSEPNAIKLTGHACKTWGVFQVTNHGIPQKLLDDIESAGKSLFSLPVEQKLKAARPPDGISGYGFARISSFFRKLMWSEGFTIVGSPVDHFRQLWPQDYEKFCNIIEEYEKEMKRLAGRLMWLMLGSLGISTEDVKWAGSKGEFKGASAALQLNSYPACPEPDRAMGLAAHTDSTLLTILYQNNTSGLQVLRDGTGWVTVPPMPGALVVNVGDLIHILSNGVYPSVLHRAVVNRTQHRLSIAYLFGPPASIQISPLSKLVGPSHPPLYRPITWNEYLGTKAKHFNKALSSVRLCAPLSSLADVNDHNSVKVV
>MD17G1199500
MTLTWNHYIYLLRCFKYKTQAANEANVGLHPHTEDQVNGLQIGTKDGQWIDVNPSPSSFLILAGDAFMAWSNDRVPSCDHQVTMKDYKTRYSLGQFAFKSGIIQVPEELIDEKHPLFYKPFDHFSFLNFDRTPEARKLKCSIKAYCGV
>MD17G1199600
MASETPLGLPIIDFSKPDLNQGTKEWDLVRAQVHNALEEYGCFEALFNKVPSDIRKSTIESMEELFDLPLQTKLQNVSKKPYHGYVGQYPMVPLYESMGFDDANVYEQVESLTNTLWPQGNPRFCTSIQSFSEQVSELDQIIRRMILESLGLEKYFEEHVESTNYLLRVMKYKGPETKESKLGINAHTDKNIVTILYQNQVDGLEVQTKACKWIKVKPSSPHSFIAMIGDSLHAWTNGRLHSPYHRVMMSGNEARYSTGLFSIPKAGYIIKAPEEVVDEEHPLLFKPFDHVEFLGFYYTEAGQRAQSALKTYCGVQDLVLSA
>MD17G1199900
MGFDDANVYEQVESLTNTLWPQGNPRFWHLSKLIITFTIHTGAVVRSTSKAKQDQIIRRMILASLGLENYLEEQVESANYLLRVMKYKGPQTKETKLGINAHTDKNIVPLILYQNQVDGLQVETKAGKWINDKPSSPHSFIAMIGDSLYAWTNGRLRSPYYRVMMSGNEARYSTGLFSIPKEGYITKAPEEVVDEEHPLLFKPLDHVEFLGFYYTEAGQLALST
>MD17G1200100
MASETQPKLPVIDLSDENLKPGTDAWLLACKEIKDALEEYGCFEAIYHKVPLELHNSMFTAMEDLFGLPLETKKQKTSDRHLHSYLGQYSFIPLYESLAMANPTTVEGAQGFTSTMWPQGNDHFCETAHSFSKLVAELSQMVTRMVFDMYGVQRLYDSHMELTTYQLRWYKYRTQQANETNVGMLPHTDKSFISILNQDQVNGLQIGTKDSQWIDVKPSPSSFLILAGDAFMAWSNDRVPSCEHQVTMRENKTRYSLGLFSFKSGIIQVPEELIDEKHPLLYKPFDHFSFLDFGRTPEARNLLRSIKAYCGV
>MD17G1200500
MGSETQPKLPVIDLSDENLKPGTDAWLLACKEIKDALEEYGCFEAIYHKIPLELHNSIFSAMEDLFGLPLETKKQKTSDRPYHSYFGQYSFLPLYESLGVDNPTTVEGAQGFTSIMWPQGNAHFCETAHSFSKLVAELSQMVTRMVFDMYGVQRLFDSHMESTTYLLRCFKYRTQEENETNVGLHPHTDKTFISILNQNQVNGLQIGTKDGQWIDVNPSPSSFLILAGDAFMAWSNDRVPSCDHQVTMKENKTRYSLGLFAFKSGIIQVPEELIDEKHPLLYKPFDHFSFLDFDRTPEARKLKCSIKAYCGV
>MD17G1200700
MGSEVEQKLPVLDFSKEALKPGTNSWLLACKDVQRALEEFGCFVVLYDKISDEFRNAFVGSLEELFDLPTETKMTNKYEKPLNGYVGQIPKLPLHESLGIDCATNFEETKKFTKLMWPAGNDKFCERAYAFAKVAEELDQMVARMIFESYGVEKYYDSYVGSISYLLRILQNRSPKENEHNLGFVAHTDKSFTTVLYQNNQVNALEVETRNHEWIKVEFPPSSFIVMAGDALMAWSNDRILSPNHRVIMSGNETRYSLAQFAFSDGEIHVPEELGDEERPLRYKSFDHPGLLRFFRSQDRYISNSAIKAYCGV
>MD17G1279100
MVVPSPSPIRSKKTMAIGIPTIDLSNYNRSKLSAQIVEACEEYGFFKVVNHGIPKAVIETMETQGSDFFAKPTIEKQRAGPACPFGYGCKNIGRKGDTGELEYLILQTNPQSISDRSNDISDDPTKFSCAVNDYIEAVKELACEVLDLLAEGLWVSDKSVFSRFIRDVQSDSILRFNHYPPVKDIKDWETTPKQHSFTNNNNNNHSRIGFGEHSDPQILTILRSNNVGGLQISLRDGLWVPVAPDPNQFFVMVGDALQALTNGRLVSVKHRALANSVVKPRMSMVYFGAPPLNACMSPLPEMVSPEKPSLYKPFTWGEYKKAAYTTRLGDTRLDHFKINNHTSKCNDQTQCPCLDNLVR
