# Supplementary material for: Conservation and divergence of expression of GA2-oxidase homeologs in apple (Malus x domestica Borkh.)
Source: Front Plant Sci. 2023 Apr 26;14:1117069. doi: 10.3389/fpls.2023.1117069 (PMC10169729; doi:10.3389/fpls.2023.1117069)
Supplement: Supplementary File 1 — Protein sequences from Arabidopsis, rice, pea and bean cataloged as “Gibberellin 2-beta-dioxygenase” in the ExPASy Enzyme Database (fasta formatted file). [file DataSheet_1.zip › Datasheet 1/Supplementary file 6.fasta]

>Mdg_05A021070 gene=MD05G1207000=MdGA2OX1A
ATGGTGTTTGTGACCAAACCACCTAATGAGAACTTTTCTTATGCTAGAACCAGCAACAATGTCTCCAAAT
TATTTTCTGGGATTCCTCTGGTAGACCTCACAAAACCAGACTCCAAACAACTCATTGTCAAGGCCTGTGA
GGAGTATGGTTTCTTCAAGATCATCAACCATGGTGTTCCAACGGATTTCATTACCAGATTGGAATCTGAG
GCCATCAAATTCTTCTCCATGCCACTCTCTGAGAAGGAAAAGGCGGGGCCTCCTAATCCGTTGGGATATG
GGAACAATCATATTGGGAAGAATGGTGATGTTGGGTGGGTAGAGTACCTCCTCCTCACAACCAATACAGA
GTCCAATTCCCAGAGGTTTCTATCAGTTTTTGGAAATAGCGCAGAAGAGTTTTGTTCTGCTTTGAATGAT
TACATATCAGCTGTGAAGAAAATGGCCTGTGAGATTCTAGAGCTGATGGCTGAAGGGTTGAAGATTCAAC
CAAGAAATGTGTTAAGCAAACTTCTGATGGATGAACAGAGTGACTCTTGTTTCAGGCTCAATCACTACCC
ACTATGCCCAGAGCTTCAAGGTTTGAGTAGTGCCAGTGCCAGAAATGTGATTGGATTTGGAGAGCACACA
GACCCACAAATCATTTCTGTGCTAAGATCCAACAACACATCTGGCCTCCAAATTTCTTTGGGAGATGGGA
GTTGGATTTCAGTCCCCCCTGATCAGAACTCCTTCTTCATCAATGTTGGTGACTCTTTACAGGTTTTGAC
TAATGGGAGGTTTCAAAGTGTGAGGCACAGGGTTTTGGCAAATGGTTTAAAATCAAGAGTGTCAATGATT
TATTTTGGGGGACCACCCTTGAGTGAGAAGATAGCTCCATTGCAATCTGTCATGAACGGAGAGGAGGAAA
GCCTCTACGAAGAGTTTACATGGTTTGAGTACAAAAAATCTGCGTGCAGCTCAAGACTTGCAGATAACAG
GCTTGGACACTTTGAGAGAATTGCAGCCTCATAA
>Mdg_05B019610 gene=MD05G1207000=MdGA2OX1A
ATGGTGTTTGTGACCAAACCACCTAATGAGAACTTTTCTTATGCTAGAACCAGCAACAATGTCTCCAAAT
TATTTTCTGGGATTCCTCTGGTAGACCTCACAAAACCAGACTCCAAACAACTCATTGTCAAGGCCTGTGA
GGAGTATGGTTTCTTCAAGATCATCAACCATGGTGTTCCAATGGATTTCATTACCAGATTGGAATCTGAG
GCCATCAAATTCTTCTCCATGCCACTCTCTGAGAAGGAAAAGGCGGGGCCTCCTAATCCGTTGGGATATG
GGAACAATCATATTGGGAAGAATGGTGATGTTGGGTGGGTAGAGTACCTCCTCCTCACAACCAATACAGA
GTCCAATTCCCAGAGGTTTCTATCAGTTTTTGGAAATAGCCCAGAAGAGTTTTGTTCTGCTTTGAATGAT
TACATATCAGCTGTGAAGAAAATGGCCTGTGAGATTCTAGAGCTGATGGCTGAAGGGTTGAAGATTCAAC
CAAGAAATGTGTTAAGCAAACTTCTGATGGATGAACAGAGTGACTCTTGTTTCAGGCTCAATCACTACCC
ACTATGCCCAGAGCTTCAAGGTTTGAGTAGTGCCAGTGCCAGAAATGTGATTGGATTTGGAGAGCACACA
GACCCACAAATCATTTCTGTGCTAAGATCCAACAACACATCTGGCCTCCAAATTTCTTTGGGAGATGGGA
GTTGGATTTCAGTCCCCCCTGATCAGAACTCCTTCTTCATCAATGTTGGTGACTCTTTACAGGTTTTGAC
TAATGGGAGGTTTCAAAGTGTGAGGCACAGGGTTTTGGCAAATGGTTTAAAATCAAGAGTGTCAATGATT
TATTTTGGGGGACCACCCTTGAGTGAGAAGATAGCTCCATTGCAATCTGTCATGAACGGAGAGGAGGAAA
GCCTCTACGAAGAGTTTACATGGTTTGAGTACAAAAAATCTGCGTGCAGCTCAAGACTTGCAGATAACAG
GCTTGGACACTTTGAGAGAATTGCAGCCTCATAA
>Mdg_10A019770 gene=MD10G1194100=MdGA2OX1B
ATGGTGTTTGTGACCAAATCAGCCAGTGAACACTTTTCTTATCCTAGAACCAGCACCAAAGTCTCCAAAT
TGTTTTCTGGGATTCCTCTGGTAGACCTCACAAAACCAGACTCCAAGCAACTCATTGTCAATGCCTGTGA
GGAGTATGGTTTCTTCAAGATCATCAACCATGGTGTTCCAATGGATTTCATCACAAGATTGGAATCTGAG
GCCATCAAATTCTTCTCCCTCCCACTTTCTGAGAAGGAAAAGTCAGGGCCTCCTAATCCATTAGGATATG
GGAACAAGCATATTGGGAAGAATGGTGATGTTGGTTGGGTCGAGTACCTCCTTCTCACAACCAATACAGA
ATCCATTTCCCAGAGGTTTCTATCGGTTTTTGGAAATGACGCAGAAGAGTTTTGTTCTGCTTTGAATGAT
TACGTATCAGCTGTGAAGAAAATGACCTGTGAGATTCTTGAGCTGATGTCTGAAGGATTGAAGATTCAAC
CAAGGAATGTGTTCAGTAAGCTTTTGATGGATGAACAGAGTGATTCTTGTTTCAGGCTCAATCACTACCC
ACCATGCCCAGAGCTTCAAGGTTTGAGCAGTGCCGGTGCCAGAAATGTGATTGGATTTGGAGAGCACACA
GACCCACAAATCATTTCTGTGCTAAGATCCAACAATACATCTGGCCTCCAAATTTCTTTGAGAGATGGGA
GTTGGATTTCAGTCCCACCTGATCAGAACTCCTTCTTTATCAATGTTGGTGACTCTTTACAGGTTTTGAC
TAATGGGAGGTTTGAAAGTGTGAGGCACAGGGTTTTGGCAAATGGTTTAAAATCAAGACTGTCAATGATT
TATTTTGGGGGACCACCCTTGAGTGAGAAAATAGCTCCATTGCAATCTGTCATGAATGGAGAGGAGGAAA
GCATGTACAAGGAGTTTACATGGTTTGAGTACAAAAAATCTGCCTACAGCTCAAGACTTGCAGATAACAG
GCTTGGACACTTTGAGAGAATTGCAGCCTCATAA
>Mdg_05A026920 gene=MD05G1283800=MdGA2OX2A
ATGGTGGTTCTGTCACAACCAGCTGCATTAGACCATTTTTCTGACCTAATCAAAACATGCAAGCCCACCG
GCCTGTTCGCCGGCATCCCAGTCGTAGACCTTTCGAGGCCTGACGCAAAGCACTGCATAGTCAGGGCCTG
TGAGGAGTACGGTATGTTCAAGGTGATCAACCATGGAGTCCCATTGGACTTCATGACCACTCTGGAAGCC
CAAGCTCTCAAATTTTTCAGCCTGCCTCAGTCGGAGAAGGACAAGGCTGGCCCCGCCGACCCTTGCGGCT
ACGGCAGCAAGAGAATCGGTCCAAACGGCGACGTGGGTTGGATTGAATATATCCTCCTCAACACCAATCC
TGATATCACATCTCACAAGTCCCTCTCCATTCTAAAGGAAAACCCTGAAATTTTCTGTGTTGCAGTTGAA
GATTATATTACGGCAGTGAAGAACATGACTTTTGCAGTGCTCGAAATGGTGGCTGATGGGCTGGGGATTG
AGCAAAGGAATGTGCTGAGCAAGCTCTTGACAGATGAGAAGAGTGACTCGTGTTTCAGGCTAAACTACTA
TCCGCCATGTCCAGAGCTTCAGGCATTGAGTGGACGAAATTTGATAGGGTTTGGGGAGCACACAGACCCC
CAGATTGTTTCTGTCCTGAAATCCAACAACACATCAGGCCTGCAGATCTGTCTCAAGGATGGGACTTGGG
TCACAGTAGCACCTGATCAGACTGCCTTTTTCATCAATGTTGGTGATTGCTTGCAGGTGATGACTAATGG
GCGGTTTAAGAGTGTGAAACATAGGGTTTTGGCTGACACAGTTAGTTCAAGGATTTCAATGATCTACTTT
GGAGGGCCACCTTTGAGTGAGAAGATAGCACCTCTGCCGTCACTAATGGCAGAAGGAGAAGAGAGCTTGT
ACAAGGAGTTCACGTGGAGTGAATACAAAAAGTCTGCGTACAGGTCAAGGCTGGCTGATTACAGGCTAGG
ACTCTTTGAGAAGTCTGCTCCTGTGATGCTGTCCAATTCCCAACGTTAG
>Mdg_05B027040 gene=MD05G1283800=MdGA2OX2A
ATGGTGGTTCTGTCACAACCAGCTGCATTAGACCATTTTTCTGACCTAATCAAAACATGCAAGCCCACCG
GCCTGTTCGCCGGCATCCCAGTCGTAGACCTTTCGAGGCCTGACGCAAAGCACCGCATAGTCAGGGCCTG
TGAGGAGTACGGTATGTTCAAGGTGATCAACCATGGAGTCCCATTGGACTTCATGACCACTCTGGAAGCC
CAAGCTCTCAAATTTTTCAGCCTGCCTCAGTCGGAGAAGGACAAGGCTGGCCCCGCCGACCCTTGCGGCT
ACGGCAGCAAGAGAATCGGTCCAAACGGCGACGTGGGTTGGATTGAATATATCCTCCTCAACACCAATCC
TAAAATCACATCTCACAAGTCCCTCTCCATTCTAAAGGAAAACCCTGAAATTTTCTGTGTTGCAGTTGAA
GATTATATTACGGCAGTGAAGAACATGACTTTTGCAGTGCTCGAAATGGTAGCTGATGGGCTGGGGATTG
AGCAAAGGAATGTGCTGAGTAAGCTCTTGACAGATGAGAAGAGTGACTCGTGTTTCAGGCTAAACTACTA
TCCGCCATGTCCAGAGCTTCAGGCATTGAGTGGACGAAATTTGATAGGGTTTGGGGAGCACACAGACCCC
CAGATTGTTTCTGTCCTGAAATCCAACAACACATCAGGCCTGCAGATCTGTCTCAAGGATGGGACTTGGG
TCACAGTAGCACCTGATCAGACTGCCTTTTTCATCAATGTTGGTGATTGCTTGCAGGTGATGACTAATGG
GCGGTTTAAGAGTGTGAAACATAGGGTTTTGGCTGACACAGTTAGTTCAAGGATTTCAATGATCTACTTT
GGAGGGCCACCTTTGAGTGAGAAGATAGCACCTCTGCCGTCACTAATGGCAGAAGGAGAAGAGAGCTTGT
ACAAGGAGTTCACGTGGAGTGAATACAAAAAGTCTGCGTACAGGTCAAGGCTGGCTGATTACAGGCTAGG
ACTCTTTGAGAAGTCTGCTCCTGTGATGCTGTCCAATTCCCAACGTTAG
>Mdg_10A024290 gene=MD10G1262000=MdGA2OX2B
ATGGTGGTTCTGTCACGAACAGCTAAATTGGACCATTTTTCTGACCTAATCAAAACATGCAAGCCCACCA
GCTTGTTCGCCGGCATCCCAGTCGTCGACCTCTCGAGCCCCGACGCAAAGCACCGCATAGTCAGGGCTTG
TGAGGAGCACGGCATGTTTAAGGTGATCAACCATGGAGTCCCATTGGACTTCATGACTACACTGGAAGCC
CAAGCTCTCAAATTTTTCAACCTGCCCCAGTCGGAGAAGGACCAGGCAGCCCCCGCCGACCCTTTCGGCT
ACAGAAGCAAGAGAATCGGTCTAAACGGCGACGTGGGTTGGATGGAATACATCCTCCTCAGCACCAATCT
TGATATCATCTCTCATAAGTCCCTCCCCATTTTCAAGGAAAACCCTGAAATTTTCCGTGACGCAGTGGAA
GATTATATTACAGCAGTGAAGAACATGACTTTTGAAGTGCTGGAAATGGTGGCTGATGGGCTGGGGATTG
ATCAAAGGAATGTGCTGAGCAAGCTTTTGAAAGATGAGAAGAGTGACTCATGTTTCAGGCTAAACTACTA
TCCGCCATGCCCAGAGCTTCACGCTTTGAGTGGACGAAGTTTGATAGGGTTTGGGGAGCACACAGACCCA
CAGATCATTTCTGTCCTGAAATCCAACAACACATCAGGCCTGCAGATCAGTCTCAAGGATGGGACTTGGG
TTACAGTCGCACCTGATCAGACTGCCTTTTTCATCAATGTTGGTGATTGCTTGCAGGTGATGACTAACGG
GCGGTTTAAGAGCGTGAAACATAGGGTTTTGGCTGACACACAAAGTTCAAGGGTTTCAATGATCTACTTT
GGAGGGCCACCTTTGAGTGAGAAGATAGCACCTCTGCCGTCTCTAATGGCAGAAGGAGAAGAAAGCTTGT
ACAAGGAGTTCACGTGGAGTGAATTCAAAAAGTCTGCGAACAGGTCAAGGCTGGCCGATAATAGGCTAGG
ACCATTTGAGAAGTCTGCTGCTGTGATGCTGTCCAATTCCCAATTTTAG
>Mdg_10B021810 gene=MD10G1262000=MdGA2OX2B
ATGGTGGTTCTGTCACGAACAGCTAAATTGGACCATTTTTCTGACCTAATCAAAACATGCAAGCCCACCA
GCTTGTTCGCCGGCATCCCAGTCGTCGACCTCTCGAGCCCCGACGCAAAGCACCGCATAGTCAGGGCTTG
TGAGGAGCCCGGCATGTTTAAGGTGATCAACCATGGAGTCCCATTGGACTTCATGACTACACTGGAAGCC
CAAGCTCTCAAATTTTTCAACCTGCCCCAGTCGCAGAAGGACAAGGCAGCCCCCGCCGACCCTTTCGGCT
ACAGAAGCAAGAGAATCGGTCCAAACGGCGACGTGGGTTGGATCGAATACATCCTCCTCAGCACCAATAT
TGATATCATCTCTCATAAGTCCCTCCCCATTTTCAAGGAAAACCCTGAAATTTTCCGTGACGCAGTGGAA
GATTATATTACAGCAGTGAAGAACATGACTTTTGAAGTGCTGGAAATGGTGGCTGATGGGCTGGGGATTG
ATCAAAAGAATGTGCTGAGCAAGCTTTTGAAAGATGAGAAGAGTGACTCATGTTTCAGGCTGAACTACTA
TCCGCCATGCCCAGAGCTTCACGCTTTGAGTGGACGAAGTTTGATAGGGTTTGGGGAGCACACAGACCCA
CAGATCATTTCTGTCCTGAAATCCAACAACACATCAGGCCTGCAGATCAGTCTCAAGGATGGGACTTGGG
TTACAGTCGCACCTGATCAGACTGCCTTTTTCATCAATGTTGGTGATTGCTTGCAGGTGATGACTAACGG
GCGGTTTAAGAGCGTGAAACATAGGGTTTTGGCTGACACACAAAGTTCAAGGGTTTCAATGATCTACTTT
GGAGGGCCACCTTTGAGTGAGAAGATAGCACCTCTGCCGTCTCTAATGGCAGAAGGAGAAGAAAGCTTGT
ACAAGGAGTTCACGTGGAGTGAATTCAAAAAGTCTGCGAACAGGTCAAGGCTGGCCGATAATAGGCTAGG
ACCATTTGAGAAGTCTGCTGCTGTGATGCTGTCCAATTCCCAATTTTAG
>Mdg_09A025800 gene=MD09G1286800=MdGA2OX3A
ATGGTGGTATCATCTCCTTCACCAATAAGAAGCAAGAAAATCATGGCAATAGGAATTCCCACAATCGATC
TATCAAATTACAATAGGTCAAAGCTATCAGAACAAATTGTTGAAGCCTGTGAAGAATATGGTTTCTTTAA
GGTGGTCAACCATGGTATCCCAAAAGAGGTCGTTGAGAAAATGGAAACACAAGGGTCTGATTTTTTTGCC
AAGCCAACAATGGAGAAGCAACGAGCTGGCCCGGCTTGTCGTTTTGGCTATGGCTGCAAAAACATTGGCT
GCAAAGGCGACACTGGAGAGCTTGAGTACCTTCTTATTCAAACCAATTGTCAGTCCATTTCTGAGAGATC
CAATGATATTTCCAACGACCCTACGAAATTCAGCTCTGCAGTGAATGATTACATAGAAGCAGTTAAAGAA
TTGGCATGTGAGATTCTTGATCTGGTGGCCGAGGGACTATGGGTTTCAGACAAGTCTGTGTTCAGCAGGT
TCATCAGAGACGTCCAGAGCGACTCAATTCTTAGGCTTAATCACTATCCTCCGGTCAAGGACTGGGACAC
AGCAACTAAACAGCATCCTTTCACTAATAACAAAAATAATGATAATAGGATTGGATTTGGAGAGCATTCT
GACCCTCAAATCTTGACAATCTTTAGATCCAACAACGTGGGGGGCCTTCAGATTTTTCTACGTGATGGCT
TGTGGGTTCCCGTCGCTCCCGACGCCAATCAATTCTTTGTAATGGTTGGTGATGCCTTACAGGCTTTAAC
GAATGGGAGGTTAGTGAGCGTGAGACATAGGGCACTGGCAAACTCAGTGGTGAAGCCAAGGATGTCAATG
GTGTACTTTGGGGCACCACCACTCAATGCATGGATGTCTCCTCTGCCGGAGATGGTGTCGCCGGAGAAGC
CCAGCCTCTACAAGCCCTTCACATGGGGTGAGTACAAGAAAGCTGCATACACTACACGATTGGGAGATTC
ACGTCTAGACCTTTTCAAGATTAATAACCACAGGTGCAAGTGTAACGATCAAATTCCATGTCCATGCTTC
GACGATCTTGTACAATAG
>Mdg_09B025620 gene=MD09G1286800=MdGA2OX3A
ATGGTGGTATCATCTCCTTCACCAATAAGAAGCAAGAAAATCATGGCAATAGGAATTCCCACAATCGATC
TATCAAATTACAATAGGTCAAAGCTATCAGAACAAATTGTTGAAGCCTGTGAAGAATATGGTTTCTTTAA
GGTGGTCAACCATGGTATCCCAAAAGAGGTCGTTGAGAAAATGGAAACACAAGGGTCTGATTTTTTTGCC
AAGCCAACAATGGAGAAGCAACGAGCTGGCCCGGCTTGTCCTTTTGGCTATGGCTGCAAAAACATTGGCT
GCAAAGGCGACACTGGAGAGCTTGAGTACCTTCTTATTCAAACCAATTGTCAGTCCATTTCTGAGAGATC
CAATGATATTTCCAACGACCCTACGAAATTCAGCTGTGCAGTGAATGATTACATAGAAGCAGTTAAAGAA
TTGGCATGTGAGATTCTTGATCTGGTGGCCGAGGGACTATGGGTTTCAGACAAGTCTGTGTTCAGCAGGT
TCATCAGAGACGTCCAGAGCGACTCAATTCTTAGGCTTAATCACTATCCTCCGGTCAAGGACTGGGACAC
AGCAACTAAACAGCATCCTTTCACTAATAACAACAATAATGATAATAGGATTGGATTTGGAGAGCATTCT
GACCCTCAAATCTTGACAATCTTTAGATCCAACAACGTGGGGGGCCTTCAGATTTTTCTACGTGATGGCT
TGTGGGTTCCCGTCGCTCCCGACGCCAATCAATTCTTTGTAATGGTTGGTGATGCCTTACAGCCAAGGAT
GTCAATGGTGTACTTTGGGGCACCACCACTCAATGCATGGATGTCTCCTCTGCCGGAGATGGTGTCGCCG
GAGAAGCCCAGCCTCTACAAGCCCTTCACATGGGGTGAGTACAAGAAAGCTGCATACACTACACGATTGG
GAGATTCACGTCTAGACCTTTTCAAGATTAATAACCACAGGTGCAAGTGTAAAGATCAAATTCCATGTCC
ATGCTTCGACAATCTTGTACAATAG
>Mdg_17A025100 gene=MD17G1279100=MdGA2OX3B
ATGGTGGTACCATCTCCTTCACCAATAAGAAGCAAGAAAACGATGGCAATAGGAATTCCCACAATCGATC
TATCAAATTACAATAGGTCAAAGCTATCAGCACAAATTGTTGAAGCCTGTGAAGAATATGGTTTCTTTAA
GGTGGTCAACCATGGTATCCCAAAAGCGGTCATTGAGACAATGGAAACACAAGGGTCTGATTTTTTTGCC
AAGCCAACAATCGAGAAGCAACGAGCTGGCCCTGCTTGTCCTTTTGGCTATGGCTGCAAAAATATTGGTC
GCAAAGGCGACACCGGAGAGCTTGAGTACCTTATTCTTCAAACCAATCCTCAGTCCATTTCTGACAGATC
CAATGATATTTCCGACGACCCTACGAAATTCAGTTGTGCAGTGAATGATTACATAGAAGCAGTTAAAGAA
TTGGCATGTGAGGTTCTTGATTTGTTGGCCGAGGGACTATGGGTTTCAGACAAGTCTGTGTTCAGCAGGT
TCATCAGAGACGTCCAGAGTGACTCCATTCTTAGGTTTAATCACTATCCTCCAGTCAAGGACATCAAGGA
CTGGGAAACAACACCAAAACAGCATTCCTTCACTAACAACAACAACAATAATCATAGTAGGATTGGATTT
GGAGAGCATTCTGACCCTCAGATCTTGACCATCTTAAGATCCAACAACGTGGGGGGCCTTCAGATTTCTC
TACGTGATGGCTTGTGGGTTCCCGTGGCTCCGGACCCCAATCAGTTCTTCGTAATGGTTGGTGATGCCTT
ACAGGCTTTGACGAATGGGAGGTTAGTAAGTGTGAAACATAGAGCACTGGCAAACTCAGTTGTGAAGCCA
AGGATGTCAATGGTGTACTTTGGGGCACCACCCCTCAATGCATGTATGTCTCCTCTTCCAGAGATGGTGT
CGCCGGAGAAGCCCAGCCTCTACAAACCTTTCACATGGGGTGAATACAAGAAAGCTGCATACACTACACG
ATTGGGAGATACACGTCTAGACCATTTCAAGATTAATAATCACACCAGCAAGTGCAACGATCAAACTCAA
TGTCCATGCTTGGACAATCTTGTACGATAG
>Mdg_17B023230 gene=MD17G1279100=MdGA2OX3B
ATGGTGGTACCATCTCCTTCACCAATAAGAAGCAAGAAAACGATGGCAATAGGAATTCCCACAATCGATC
TATCAAATTACAATAGGTCAAAGCTATCAGCACAAATTGTTGAAGCCTGTGAAGAATATGGTTTCTTTAA
GGTGGTCAACCATGGTATCCCAAAAGCGGTCATTGAGACAATGGAAACGCAAGGGTCTGATTTTTTTGCC
AAGCCAACAATCGAGAAGCAACGAGCTGGCCCTGCTTGTCCTTTTGGCTATGGCTGCAAAAATATTGGTC
TCAAAGGCGACACCGGAGAGCTTGAGTACCTTATTCTTCAAACCAATCCTCAGTCCATTTCTGACAGATC
CAATGATATTTCCGACGACCCTACGAAATTCAGTTGTGCAGTGAATGATTACATAGAAGCAGTTAAAGAA
TTGGCATGTGAGGTTCTTGATTTGTTGGCCGAGGGACTATGGGTTTCAGACAAGTCTGTGTTCAGCAGGT
TCATCAGAGACGTCCAGAGTGACTCCATTCTTAGGTTTAATCACTATCCTCCAGTCAAGGACATCAAGGA
CTGGGAAACAACACCAAAACAGCATTCCTTCACTAACAACAACAACAATAATCATAGTAGGATTGGATTT
GGAGAGCATTCTGACCCTCAGATCTTGACCATCTTAAGATCCAACAACGTGGGGGGCCTTCAGATTTCTC
TACGTGATGGCTTGTGGGTTCCCGTGGCTCCGGACCCCAATCAGTTCTTCGTAATGGTTGGTGATGCCTT
ACAGGCTTTGACGAATGGGAGGTTAGTAAGTGTGAAACATAGAGCACTGGCAAACTCAGTTGTGAAGCCA
AGGATGTCAATGGTGTACTTTGGGGCACCACCCCTCAATGCATGTATGTCTCCTCTTCCAGAGATGGTGT
CGCCGGAGAAGCCCAGCCTCTACAAACCTTTCACATGGGGTGAATACAAGAAAGCTGCATACACTACACG
ATTGGGAGATACACGTCTAGACCATTTCAAGATTAATAATCACACCAGCAAGTGCAACGATCAAACTCAA
TGTCCATGCTTGGACAATCTTGTACGATAG
>Mdg_scaffold1598g000010 gene=MD13G1148400=MdGA2OX4A
ATGGTGGTGGCATCTCCAAACCCAACTCGCAACGAAAAGATCCAGGCCGTTGATCTTCCCATCATAGACC
TCTCAGCCGAGAGGTCACAAGTGAGGAAGCTCATTGTCAAAGCTTGTGAGGACTATGGTTTCTTCAAGGT
CATCAACCATGGCGTCCCAAAAGACATTATATCCAAAGTGGAGGAGCAAAGCCTCAGCTTCTTTGCCCAA
CCAGTGTCCGAGAAGCAAAGGGCAGGGCCTTCCGATCCCTTTGGCTATGGCTGCAAGAACATAGGCCTCA
ATGGTGATACGGGAGAGGTTGAGTACCTTATTTTCAACACAAACCCAATTTCCATTGCTCAAAGATTCAA
AACCATCTCAAATGAGCCTACAAAATTCAGCTCGGCAGTGAGTGAATACATTGCAGCAGTTAGGGATTTG
GCATGTGAGCTCTTGGATCTGATTGGTGAGGGATTGTGGGTCCCTGACACATCAGTCTTCAGTAGGCTGA
TCAGGGACGTCGACAGTGACTCGGTCTTCAGGCTCAATCACTACCCGCATCTGCACAACAAGAAGGACAT
CTGCAAGGATAATGATACGTCACCATCCTCCATCAGTAACATCAGCAAGGTAGGGTTTGGGGAGCATTCC
GACCCTCAGCTCCTCACCCTCCTGAGGTCCAACGACGTGGGCGGCCTCCAAATCTCTCCACAAGATGGGG
TGTGGGTCTCCGTCCCCTCTGACCCCACGGCCTATTGGGTTAATGTGGGTGACGTGTTGCAGGCCATGAC
AAATGGAAGATTTGTGAGCGTTAGACATAGAGCCTTAACCAATCCATCAGAGTCTAGAATGTCAATGGCG
TATTTTGCTGCTTCCTCCCTGAACGCATGTTTGAGTGCTCTTCCAGAAATGGTCACACCGGAGAAGCCTC
GGCTCTACAAACCCTTCACTTGGGCTGAGTACAAGAAAACCACGCACTCTCTACGCCTCGGCGAAAACCG
TCTTAACCTCTTCAGAATTTCTACCAATGATGAATGCTTCATAGATCAACCGCTGGAATGA
>Mdg_16A013110 gene=MD16G1148400=MdGA2OX4B
ATGGTGGTGGCACCTCCAAACCCAATTAGCAACGAAAAGATCCTGGCCGTTGATCTCCCCATCATAGACC
TCTCAGCCGAGAGGTCTCAAGTGAGAACACTCATTGTCAAAGCTTGTGAGGACTATGGTTTCTTCAAAGT
CATCAACCATGGCGTCCCAAAAGATATTATATCCACAGTGGAGGAGCAAAGCCTCAGCTTCTTTGCCAAA
CCAGTGTCCGAGAAGCAAAGAGCAGGACCTTCCGATCCCTTTGGCTATGGCTGTAAGAACATAGGCTTCA
GTGGTGATATGGGAGAGGTTGAGTACCTTATTTTCAACACAAACCCAATTTCTATAGCTCAAAGATCCAA
AACCATCTCAAATGAGCCTACAAAATTCAGTTCTGCAGTAAGTGGATACATTGCAGCAGCAAGGGATTTG
GCATGTGAGCTTTTGGATCTGATTGGTGAGGAACTGTGGGTCCCTGACACATCAGTCTTCAGTAGGCTGA
TCAGGGGTGTCGACAGTGACTCCGTCTTCAGGCTCAATCACTACCCGCATCTGCACAACAAGCAGGACTT
CTGCAAGGACAAGGACACGTCACCCTCCTCCTTAAGCAGCGACATCGGCAAGGTAGGGTTTGGGGAGCAT
TCTGACCCTCAGATCCTCACCCTCCTCAGATCCAACGACGTGGCCGGCCTCCAAATCTCTCCACAAGATG
GGGTTTGGGTCGCTGTGCCCTCTGACCCCACGGCCTTTTGGGTTAATGTGGGTGACGTGTTGCAGGCCAT
GACAAATGGAAGATTTGTGAGCGTTAGACATAGAGCCTTAGCCAATTCATCAAAGTCTAGATTGTCAATG
GCGTATTTTGCAGCTCCCTCCCTGAACGCATGTTTGAGTGTTCTTCCAGAAATGGTCACACCGGAGAAGC
CTCGGCTCTACAAACCCTTCACTTGGGCTGAGTACAAGAAAACCACGTTCTCTCTAAGCCTCGGTGAAAA
CCGTCTTAATCTTTTCAGAATTTCTTCAAATGATGAATGCTTCATGGATTAA
>Mdg_13A000670 gene=MD13G1008700=MdGA2OX5A
ATGATAGACTCAACCCCTCCTCTCCAACACCATTACATATCCCTCGTGCGCAACCATCATTGCCAAGGCA
TCGACCGCGGACAAGGAGCGGTCACGGAAGAATGCCAGCTCCCGTTGATAGACCTCAACGGGCTGAATAG
CCTCAACGAGAGGGAGAGGCTAGATTGTGCTGCAGCCATCTGCAGAGCGTCGTCGGAGTGGGGTTTTTTT
CAAGTGGTGAACCACGGGATAAGTTCCGAGCTACTACAGAATATGACGACGGAGCAGCTCAAACTGTTTG
GAGCGCCCTTCGAACGGAAAGCTACTTGCGGGCTGCTCAATAATTCGTACAGGTGGGGGACACCGACTGC
GACTGGTCCGACTCAGTACTCTTGGTCCGAAGCCTTTCACATTCCTGTCACAAAAATCTCGGACCAAGGT
TGCTATGGGGACGATTTTAGCTCTCTCAGGGAAGTGATGGAGGAATTCGCAGGAGCAATGGCAAACCTAG
CGGAGTTGCTAGCCGGGATCCTAGTGAACAACCTGGGACACCGGAAGGAAGCACTGCAAGACATTTGTGA
CTCGAGCACTTGCTTTCTCCGATTGAACCGCTACCCGGCTTGTCCGATATCACCGGAGATGTTCGGCTTA
GTGCCTCACACTGACAGCGATTTCCTGACAATTCTAAGCCAAGACGAAGTGGGAGGACTTCAACTCTTGA
AAGACTCCAAATGGGTTGCTGTAAAACCCAACCAAGATGCACTTATCGTAAACATCGGAGATCTTTTTCA
GGCGTGGAGCAATGACCAGTACAAAAGTGTGGAGCACAAGGTGATGGCAAATGAGAAGAGGGAACGCTAC
TCAATAGCATACTTCATGTGCCCTTCCTACGATTCTTTAATCGGCAGTTGCAGATCACAATCTTCCATCT
ATAGAAACTTCACTTTTCAAGATTACAGAAACCAAGTCCAGCAAGATGTTCAGAAACTTGGACACAAAGT
CGGCCTTTCGAGATTCCTTCTTCGATAG
>Mdg_13B000720 gene=MD13G1008700=MdGA2OX5A
ATGATAGACTCAACCCCTCCTCTCCAACACCATTACATATCCCTCGTGCGCAACCATCATTGCCAAGGCA
TCGACCGCGGACAAGGAGCGGTCACGGAAGAATGCCAGCTCCCGTTGATAGACCTCAACGGGCTGAATAG
CCTCAACGAGAGGGAGAGGCTAGATTGTGCTGCAGCCATCTGCAGAGCGTCGTCGGAGTGGGGTTTTTTT
CAAGTGGTGAACCACGGGATAAGTTCCGAGCTACTACAGAATATGACGACGGAGCAGCTCAAACTGTTTG
GAGCGCCCTTCGAACGGAAAGCTACTTGCGGGCTGCTCAATAATTCGTACAGGTGGGGGACACCGACTGC
GACTGGTCCGACTCAGTACTCTTGGTCCGAAGCCTTTCACATTCCTGTCACAAAAATCTCGGACCAAGGT
TGCTATGGGGACGATTTTAGCTCTCTCAGGGAAGTGATGGAGGAATTCGCAGGAGCAATGGCAAACCTAG
CGGAGTTGCTAGCCGGGATCCTAGTGAACAACCTGGGACACCGGAAGGAAGCACTGCAAGACATTTGTGA
CTCGAGCACTTGCTTTCTCCGATTGAACCGCTACCCGGCTTGTCCGATATCACCGGAGATGTTCGGCTTA
GTGCCTCACACTGACAGCGATTTCCTGACAATTCTAAGCCAAGACGAAGTGGGAGGACTTCAACTCTTGA
AAGACTCCAAATGGGTTGCTGTAAAACCCAACCAAGATGCACTTATCGTAAACATCGGAGATCTTTTTCA
GGCGTGGAGCAATGACCAGTACAAAAGTGTGGAGCACAAGGTGATGGCAAATGAGAAGAGGGAACGCTAC
TCAATAGCATACTTCATGTGCCCTTCCTACGATTCTTTAATCGGCAGTTGCAGATCACAATCTTCCATCT
ATAGAAACTTCACTTTTCAAGATTACAGAAACCAAGTCCAGCAAGATGTTCAGAAACTTGGACACAAAGT
CGGCCTTTCGAGATTCCTTCTTCGATAG
>Mdg_16A000640 gene=MD16G1006700=MdGA2OX5B
ATGATAGAATCAATCCCTCCTCTCCATCAACATTACAAAACCCTCGTGCGCAACCTTCACTGCCACGGCA
CCGACCACGGACAAGGACCGGTCACGGAAGAATGCCAGCTACCGTTGATAGACCTCAACGGGCTGAATAG
CCTCGATGAGAGGGAGAGGCTAGAATGCGCTGCAGCCATCTGCAGCGCGTCGTCGGAGTGGGGGTTTTTT
CAAGTGGTGAACCACGGGATAAGTCCCGAGCTACTAAAGAACATGAAGACGGAGCAGCTCAACCTGTTTG
GAGTGCCCTTCGAGCAGAAGGCTACTTGCGGGCTGCTTAATAATTCGTACAGGTGGGGGACGCCGAGCGC
GACTCGTCCAACTCAGTACTCCTGGTCCGAAGCTTTTCACATTCCTGTCACAAAAATCTCGGACCAAGCT
TGTTATGGGGACGGTTTTAGCTCTCTCAGGGAAGTGATGGAAGTATTTGCAGGAGCAATGGCAAACCTGG
CGGAGTTGCTAGCCGGGATTCTAGTGAACAACCTGGGCTACCGGAAGGAGGCGCTGCAAGACATTTGTGA
CTCGAGCACTTGCTTTCTCCGATTGAACCGCTACCCGGCTTGTCCGATATCACCGGAGATGTTCGGCTTA
GTGCCTCACACTGACAGCGATTTCCTCACAATTCTAAGCCAGGACGAAGTGGGAGGACTTCAGCTCTTGA
AAGACTCCAAATGGGTTGCTGTAAAACCTAACCAAGATGCACTTATTGTTAACATCGGAGATCTTTTTCA
GGCGTGGAGCAATGATGTGTACAAAAGTGTGGAGCACAAGGTGATGGCAAACGAGAAGAGGGAACGTTAC
TCAATAGCATACTTCATGTGCCCTTCCTACGATTCTTTAATCGGGAGTTGCAGATCACAATCTTCCATCT
ACAGAAACTTCACTTTTCGAGATTACAGGAATCAAGTCCAGCAGGATGTTCAGAAACTTGGACACAAAGT
CGGCCTTTCGAGATTCCTTCTTCGATAG
>Mdg_16B000670 gene=MD16G1006700=MdGA2OX5B
ATGATAGAATCAATCCCTCCTCTCCATCAACATTACAAAACCCTCGTGCGCAACCTTCACTGCCACGGCA
CCGACCACGGACAAGGACCGGTCACGGAAGAATGCCAGCTACCGTTGATAGACCTCAACGGGCTGAACAG
CCTCGATGAGAGGGAGAGGCTAGAATGCGCTGCAGCCATCTGCAGCGCGTCGTCGGAGTGGGGGTTTTTT
CAAGTGGTGAACCACGGGATAAGTCCCGAGCTACTAAAGAACATGAAGACGGAGCAGCTCAACCTGTTTG
GAGTGCCCTTCGAGCAGAAGGCTACTTGCGGGCTGCTTAATAATTCGTACAGGTGGGGGACGCCGAGCGC
GACTCGTCCAACTCAGTACTCCTGGTCCGAAGCTTTTCACATTCCTGTCACAAAAATCTCGGACCAAGCT
TGTTATGGGGATGGTTTTAGCTCTCTCAGGGAAGTGATGGAAGTATTTGCAGGAGCAATGGCAAACCTGG
CGGAGTTGCTAGCCGGGATTCTAGTGAACAACCTGGGCTACCGGAAGGAGGCGCTGCAAGACATTTGTGA
CTCGAGCACTTGCTTTCTCCGATTGAACCGCTACCCGGCTTGTCCGATATCACCGGAGATGTTCGGCTTA
GTGCCTCACACTGACAGCGATTTCCTCACAATTTTAAGCCAGGACGAAGTGGGAGGACTTCAGCTCTTGA
AAGACTCCAAATGGGTTGCTGTAAAGCCTAACCAAGAAGCACTTATTGTTAACATCGGAGATCTTTTTCA
GGCGTGGAGCAATGATGTGTACAAAAGTGTGGAGCACAAGGTGATGGCAAACGAGAAGAGGGAACGTTAC
TCAATAGCATACTTCATGTGCCCTTCCTACGATTCTTTAATCGGGAGTTGCAGATCACAATCTTCCATCT
ACAGAAACTTCACTTTTCGAGATTACAGGAATCAAGTCCAGCAAGATGTTCAGAAACTTGGACACAAAGT
CGGCCTTTCGAGATTCCTTCTTCGATAG
>Mdg_05A031770 gene=MD05G1341000=MdGA2OX6A
ATGGACTTGGACCCACCATTTTACAAGGCCTACAAGACCCTTTTCGACAAAACCGTCGACAAAGCCAACA
ACATCAACAACAACAACAAAGAGGAGGTGTTACAACAGTTTGTTATGGTGGAGGAATGTGAGCTGCCACT
GATCAATCTGGGGCGGCTGGAGCTAGGAGAAAAAGAGAGGGAGGAGTGCATGACGGAGATAGCTAGGGCA
TCGCAAGAGTGGGGTTTCTTTCAGGTAGTGAATCATGGGATTTCAGGAGAGCTTCTTCAGAAGATGAAGA
ATGAGCAAGAGATGGTGTTCAAGCAATCTTTTGATAAGAAGAGGCAAGAGGACAAGTGCTTGAACTTTTT
ATCGGGAACTTACCGTTGGGGAACTCCTTCTGCCACATGCCTACGGCAGTTAGCATGGTCTGAAGCTTTT
CACATTCCACTCAATGATACTTCTGCTACATCAGCTTCTGGTCTCAATTATACACTCAGCTCAACAATAG
AACAATTTGCTACAACAATTTCAAGTTTGGCAGTGAAATTGGCTGAAATTTTGGCTGAGAAATTAGGTCA
CAAATCAACATTTTTCCAAGAAAATTGTTTTCCCAGCACTTGCTATCTTCGAATGAATCGTTATCCACCG
TGCCCCATCCCTTCTGAGGTGTTTGGATTGATGCCACACACTGATAGTGATTTCCTCACAATATTGCATC
AAGACCAGGTTGGCGGATTGCAGTTGATCAAAGACGATGAATGGATCGCAGTTAAACCTAATCCAGAGGC
TCTAGTCATCAACGTTGGAGATCTATTTCAGGCATGGAGCAACAATGTGTACAAGAGCGTTCAACATCGA
GTTGTCACGAACTTACAAGTGGAACGATTCTCAACTGCATATTTCTTATGTCCTTCATATGACACCGTGA
TACAGAGTTGCAGGGAGCCTTCTGTCTATAGAAAATTCAGCTTTGGGGAGTATAGGCGGCAAGTCCAAGA
GGATGTTCAAAAACTGGGTTCGAAAATAGGTCTTCCTAGATTTGTCGTATAA
>Mdg_05B031880 gene=MD05G1341000=MdGA2OX6A
ATGGACTTGGACCCACCATTTTACAAGGCCTACAAGACCCTTTTCGACAAAACCGTCGACAAAGCCAACA
ACATCAACAACAACAACAAGGAGGAGGTGTTACAACAGTTTGTTATGGTGGAGGAATGTGAGCTGCCACT
GATCAATCTGGGGCGGCTGGAGCTAGGAGAAAAAGAGAGGGAGGAGTGCATGACGGAGATAGCTAGGGCA
TCGCAAGAGTGGGGTTTCTTTCAGGTAGTGAATCATGGGATTTCAGGAGAGCTTCTTCAGAAGATGAAGA
ATGAGCAAGAGATGGTGTTCAAGCAATCTTTTGATAAGAAGAGGCAAGAGGACAAGTGCTTGAACTTTTT
ATCGGGAACTTACCGTTGGGGAACTCCTTCTGCCACATGCCTACGGCAGTTAGCATGGTCTGAAGCTTTT
CACATTCCACTCAATGATACTTCTGCTACATCAGCTTCTGGTCTCAATTATACACTCAGCTCAACAATAG
AACAATTTGCTACAACAATTTCAAGTTTGGCAGTGAAATTGGCTGAAATTTTGGCTGAGAAATTAGGTCA
CAAATCAACATTTTTCCAAGAAAATTGTTTTCCCAGCACTTGCTATCTTCGAATGAATCGTTATCCACCG
TGCCCCATCCCTTCTGAGGTGTTTGGATTGATGCCACACACTGATAGTGATTTCCTCACAATATTGCATC
AAGACCAGGTTGGCGGATTGCAGTTGATCAAAGACGATGAATGGATCGCAGTTAAACCTAATCCAGAGGC
TCTAGTCATCAACGTTGGAGATCTATTTCAGGCATGGAGCAACAATGTGTACAAGAGCGTTCAACATCGA
GTTGTCACGAACTTACAAGTGGAACGATTCTCAACTGCATATTTCTTATGTCCTTCATATGACACCGTGA
TACAGAGTTGCAGGGAGCCTTCTGTCTATAGAAAATTCAGCTTTGGGGAGTATAGGCGGCAAGTCCAAGA
GGATGTTCAAAAACTGGGTTCGAAAATAGGTCTTCCTAGATTTGTCGTATAA
>Mdg_10A029040 gene=MD10G1314500=MdGA2OX6B
ATGGACTCGGACCCACCATTTCGCAAGGCCTACAAGACCCTTTTCGACAACACCGTCAACAAAGCCAACA
ACATCAGCAACAACAAGGAGGAGGTGATACAACAGTTTGTTACAGTGGAGGAATGTGAACTGCCGCTGAT
TGATCTTGGGCGGCTGGAGCTCGGAGAAAAGGAGAGGGAGAAGTGCATGACGGAAATAGCTAGGGCATCG
CAAGAGTGGGGTTTCTTTCAGGTAGTGAATCATGGGATTTCAGGAGGGCTTCTTCAGAAGATGAAGAGTG
AGCAAGAGAAGGTATTCAAGCAATCTTTTGATAAGAAGAGGCAAGAGGACAAGCACTTGAACTTTTCACC
GGGAACTTATCGTTGGGGAACTCCTTCTGCCACATGCCTACGGCAGTTAGCATGGTCTGAAGCTTTTCAC
ATTCCACTCAACGACATTTCTGCTACATCAGCTTCTGGTCTCAACCATACACTCAGCTCAACAATGGAAC
AATTTGCTACAACAGTTTCAAGTTTGGCACTGAAATTGGCTGAAATTTTGGCGGAGAAATTAGGTCACAA
GTCAACATTTTTCCTAGAAAATTGTTTGCCCAGCACTTGCTATCTTCGAATGAACCGATATCCGCCTTGC
CCCATCCCTTCTGAGGTGTTTGGATTGATGCCACACACTGATAGTGATTTCCTTACAATATTGCACCAAG
ACCAGGTTGGAGGATTGCAGTTGATCAAAGACGATAGATGGATCGCAGTTAAACCTAATCCAGAAGCTCT
AATCATTAACATTGGAGATCTATTTCAGGCATGGAGCAACAATGTGTACCAGAGTGTTCAACATCGAGTT
GTCACGAATTTGCAAGTGGAACGATTCTCAACCGCATATTTCTTATGTCCTTCATATGACACCGTGATAC
AGAGTTGCAGGGAGCCTTCTGTCTATAGAAAATTCAGCTTTGGGGAGTATAGGCGGCAAGTCCAAGAGGA
TGTTCAAAAATTGGGTTCAAAAATTGGTCTTCCGAGATTTGTCGTATAA
>Mdg_10B026580 gene=MD10G1314500=MdGA2OX6B
ATGGACTCGGACCCACCATTTCGCAAGGCCTACAAGACCCTTTTCGACAACACCGTCAACAAAGCCAACA
ACATCAGCAACAACAAGGAGGAGGTGATACAACAGTTTGTTACAGTGGAGGAATGTGAACTGCCGCTGAT
TGATCTTGGGCGGCTGGAGCTCGGAGAAAAGGAGAGGGAGAAGTGCATGACGGAAATAGCTAGGGCATCG
CAAGAGTGGGGTTTCTTTCAGGTAGTGAATCATGGGATTTCAGGAGGGCTTCTTCAGAAGATGAAGAGTG
AGCAAGAGAAGGTATTCAAGCAATCTTTTGATAAGAAGAGGCAAGAGGACAAGCACTTGAACTTTTCACC
GGGAACTTATCGTTGGGGAACTCCTTCTGCCACATGCCTACGGCAGTTAGCATGGTCTGAAGCTTTTCAC
ATTCCACTCAACGACATTTCTGCTACATCAGCTTCTGGTCTCAACCATACACTCAGCTCAACAATGGAAC
AATTTGCTACAACAGTTTCAAGTTTGGCACTGAAATTGGCTGAAATTTTGGCGGAGAAATTAGGTCACAA
GTCAACATTTTTCCTAGAAAATTGTTTGCCCAGCACTTGCTATCTTCGAATGAACCGATATCCGCCTTGC
CCCATCCCTTCTGAGGTGTTTGGATTGATGCCACACACTGATAGTGATTTCCTTACAATATTGCACCAAG
ACCAGGTTGGAGGATTGCAGTTGATCAAAGACGATAGATGGATCGCAGTTAAACCTAATCCAGAAGCTCT
AATCATTAACATTGGAGATCTATTTCAGGCATGGAGCAACAATGTGTACAAGAGTGTTCAACATCGAGTT
GTCACGAATTTGCAAGTGGAACGATTCTCAACCGCATATTTCTTATGTCCTTCATATGACACCGTGATAC
AGAGTTGCAGGGAGCCTTCTGTCTATAGAAAATTCAGCTTTGGGGAGTATAGGCGGCAAGTCCAAGAGGA
TGTTCAAAAATTGGGTTCAAAAATAGGTCTTCCGAGATTTGTCGTATAA
>Mdg_03A018930 gene=MD03G1210700=MdGA2OX7A
ATGGATTTCAAACCTCCCTTCCAACAAATCTGCAAGGCAATACTCTTACAGAATTCCACCCATGAAGCAT
TATCAAGTCATGATGATGACAAGGTTTCTCTTGTTGAGGAATGTGAACTGCCGCTGATAGATCTTAGTCA
TCTAAATTTGGGTCACTTTGAGGGAGACAAGTGTATGAATGAGATCGCTCAAGCAGCCAGCCAATGGGGT
TTCTTCCAAGTTGTGAATCATGGAGTTTCACAAGAAATTATAAAGAGTATGCAAAATGAGCAAAGGAGGC
TATTTCATAAGCCTTTTGCAGAAAAGGTTGAAAAGAATTTCTTGAATTCATCCAGCAATTGTTACCGCTG
GGGGAATCCACAAGCTACTTGTTTGAGGCAGTTCTCATGGTCAGAAGCATTTCATATATCTGTCACCGAA
ATTCCAACGATGAATGATCATCACAACAGTCTCAGATCAACAATTGAAGCATTCGTGAAGACGGTGTCTG
GTTTGGCTAAACGCTTAGCTGAAATACTGGCACAGCCTTTGGGTGTCAAACCGAATTACTTTGAAGAGAA
TTGTCCACCAAGAACTAGTTATCTTCGACTGAATAGATATGCTCCATGTACATTTCCTTCGCAAGTGTTT
GGCCTCATCTCGCACACCGATACCGATTTCCTAACTATAGTTCACCAGGACCAAGTAGGAGGCCTGGAAA
TATTTAAAGATGGAAGATGGTTGGCTGTTAAACCTAATCCTGAAGCTCTTGTTGTCAACATTGGGGACTT
CTTTGAGGCCTTGAGCAATGGCGCATACAAAAGCATCAAACACCGAGTGGTTAGCACACAAGAAGTTGAG
AGATTATCTGTGGCATATTTCTACTGCCCCTCCTACGATGCTGTGGTCCAAAACTGCGGTAATGAACCAT
CAACTTATAGGCAGTTCACTTTGAGGGAGTATAAACTCCAAACTCAAATTGATGTTCAGGAAACTGGTGA
GAAAGTAGGGCTCTCAAGATTTCTCCTTTGA
>Mdg_11A020880 gene=MD11G1225300+MD11G1225300=MDGA2OX7B
ATGGATTTCGAACCTCCATTCCAACAAACCTGGAAGGCAATACTCTTACAGAATTCCAGCCATGAAGCAT
TATTAAAAAGTCATGATTATGACAAGCTTTCTCTTGCTGAGGAATGTGAGCTGCCTCTGATAGATCTTAG
CCATCTAAATTTGGGTCACCTAGAGAGAGACAAGTGTATGAATGATATCGCTCAAGCTGCAAACCAATGG
GGTTTCTTCCAAGTTGTGAATCATGGAGTTTCACAAAAAGTTATAAAGAGCATGCAATATGAGCAAAAGA
GGCTATTTCACATGCCCTTTGCAGAAAAGGTTGAAAAGAATTTCTTGAATTTATCCAGCAACTGTTACCG
CTGGGGAAATCCACAAGCTACTTGTTTGAGGCAGTTCTTATGGTCAGAAGCATTTCATATATCACTCAAT
GAAATTCCAACAATGAATGATCTTCACAAGAGTCTCAAGTACATGGTATCTGGTTTGGCTAAAAGCTTAG
CTGAAATTCTGGCACAGCCTTTGGGTGTCAAATCGATTTACTTTGAAGAGAATTGCCCACCAAGAAGTAG
TTATCTTCGACTGAATAGATACGCTCCACGTCCGTTTCCTTCGCAAGTGTTTGGCCTCGTCTCGCACACT
GATACCGATTTCCTAACTATAGTTCACCAGGACCAAGTAGGAGGTCTGGAAATATTTAAAGATGGAAGAT
GGATGGCAGTTAAACCTAATCCTGAAGCTCTCATTGTCAACATTGGGGACTTGTTTGAGGCCTTGAGCAA
TGGCATATACAAGAGCATCAAACACCGAGTGGTTACCGGACAAGAAGTTGAGAGGTTTTCTGTGGCATAT
TTCTACTGCCCCTCCTACGATGTAGTGGTCCGAAGCTGCGGTGATGAACCATCAACTTATAGGCAGTTCA
CTTTGAGGGAGTATAAACTCCAAACTCAAATTGATGTTCAGGAAACTGGTGAGAAAGTAGGGCTCCCAAG
ATTTCTCCTTTGA
>Mdg_11B018350 gene=MD11G1225300+MD11G1225300=MDGA2OX7B
ATGGATTTCGAACCTCCATTCCAACAAACCTGGAAGGCAATACTCTTACAGAATTCCAGCCATGAAGCAT
TATTAGAAAGTCATGATTATGACAAGCTTTCTCTTGCTGAGGAATGTGAGTTGCCTCTGATAGATCTTAG
CCATCTAAATTTGGGTCACTTAGAGAGAGACAAGTGTATGAATGATATCGCTCAAGCTGCAAACCAATGG
GGTTTCTTCCAAGTTGTGAATCATGGAGTTTCACAAAAAGTTATAAAGAGCATGCAATATGAGCAAAAGA
GGCTATTTCACATGCCCTTTGCAGAAAAGGTTGAAAAGAATTTCTTGAATTTATCCAGCAACTGTTACCG
CTGGGGAAATCCACAAGCTACTTGTTTGAGGCAGTTCTTATGGTCAGAAGCATTTCATATATCACTCAAC
GAAATTCCAACAATGAATGATCTTCACAAGAGTCTCAAGTACATGGTATCTGGTTTGGCTAAAAGCTTAG
CTGAAATTCTGGCACAGCCTTTGGGTGTCGAATCGATTTACTTTGAAGAGAATTGCCCACCAAGAAGTAG
TTATCTTCGACTGAATAGATACGCTCCACGTCCGTTTCCTTCGCAAGTGTTTGGCCTCGTCTCGCACACT
GATACCGATTTCCTAACTATAGTTCACCAGGACCAAGTAGGAGGTCTGGAAATATTTAAAGATGGAAGAT
GGATGGCTGTTAAACCTAATCCTGAAGCTCTCATTGTCAACGCCTTGAGCAATGGCATATACAAGAGCAT
CAAACACCGAGTGGTTACCGGACAAGAAGTTGAGAGGTTTTCTGTGGCATATTTCTACTGCCCCTCCTAC
GATGTAGTGGTCCGAAGCTGCGGTGATGAACCATCAACTTATAGGCAGTTCACTTTGAGGGAGTATAAAC
TCCAAACTCAAATTGATGTTCAGGAAACTGGTGAGAAAGTAGGGCTCCCAAGATTTCTCCTTTGA
>Mdg_03A005570 gene=MD03G1066600=MDGA2OX8A
AGGTTGCCGTCTCATTTATTGTACCAGTTTGATATAATAATTCATAAGCAGCCTCGTGCCCAACAGCAAG
ACGATGACCTCCATTGTTCTGAGAAAAAAATGGCTTCTGAATCCTACCCTCCACCGTTTCGTTCACTTCC
AGATTCAACCCAGGCCGTTGATTTGGATGATCAAGTCAACCCGGTTCATGATATGGACGATCCGATTCCT
GTGGTGGATCTCCAGAGCCTGAAACTTGGGGAGGCATGCGAGTTTTGGGGAATTTTTCGTTTGGTCAATC
ATGGAGTTCCTCCAACCCTTTTGACCCAACTTCGGGAGAATGCCAAAATGGTTTTTTTCCTGCCGTTTGA
GTCCAAACAGAACCTTATCACTAGCCCTCTGTCCTACTTCTGGGATACCCCTGCCCTTACTCCATCTGGG
GCGGCCTTATCAACAAAGGGTAGTAGTACCCTCCAGAATATCAACTGGGTTGAAGGACTCAACGTCCCTC
TAGCTCAACTCAGTCAATTTCAAACTGACAATCCCATAATTGCTTCTTTCAGGTTGCCGTCCCATTCATT
CTCTTGGCTGGAAGATTTTTCAGTGTGCCAGTTTGCTATAATAATTATTAAGCAGCATCCTGCCCAACAA
GAAGACGATGACCTCCATTGTTCTGAGAAAAAAATGGCTTCTGAATCCTACCCTCCACCGTTTCCTTCAT
CTCCAGATTCAACCCAGGCCGTTGATTTGGATGACCAAGTCAACCCGGTTCATGGTTCCGAGGATCCGAT
TCCTGTGGTGGATCTCCAGAGCCTGAAACTTGGGGAGGCGTGCGAGTTTTGGGGAATTTTTCGTTTGGTC
AATCATGGAGTTCCTCCAACCCTTTTGACCCAACTTCGGGAGCATGCCAAAAATGGATTTTTTTCCCTGC
CAGCCTTATCACTAGCCCTCTGTCCTAATTCTGGGACCCCTGCCCTTACTCCATCTCTGGCGGCCTTATC
AACAAAGGGTAGTAGTACCCTCCAGAATATCAACTGGGTTGAAGGACTCAACGTCCCTCTAGCTCAACTC
AGTCAATTTCAAACTGATAATCCCATAATATTGCTTCTTTCAGGTATCTTTCTTTTCATTGGTTGTAAAC
CTCCTGCCCAACAAGAAGACGATGACCTCCGTTGTTCTGAGAAAAAAATGGCTTCTGAATCCTACCCTCC
ACCGTTTCGTTCACTTCCAGATTCAACCCAGGCCGTTGATTTGGACGGCCAAGTCAACCCGGTTCATGAT
TCGGAGGATCCGATTCCTGTGGTGGATCTCCAGAGCCTGAAACTTGGCGAGGCATGCGAGTTTTGGGGAA
TTTTTCGTTTGGTCAATCATGGAGTTCCTCCAACCCTTTTGACCCAACTTCGGGAGCATGCCAAAATGGT
TTTTTCCCTGCCGTTTGAGTCCAAACAGAGCCTTATCACCAACCCTCTGTCCTACTTCTGGGGTACCCCT
GCCCTTACTCCATCTGGGGCGGCCTTATCAACAAAGGGTAGTAGTACCCTCCAGAATATCAACTGGGTTG
AAGGACTCAACGTCCCTCTAGCTCAACTCAGTTTTCAAATTGACAATCCCATAATTGCTTCTTTCAGCCT
TGTGCTAGAAGAATATGGGAAGCACCTAGCTAGGCTAGCGACAACTATATTTGACGCTATGGTAATAAAC
CTTGGATTGGATCCAATAGAATCCAAATCCCATTTATCAAATTCTACTGGCATTGTACGTGTCTATCGCT
ACCCACCACATTGCTCCAACTCCAGCTCTGCATCTGCATGGGGCATGGACGTGCACACTGACAGCTCTGT
GCTCTCGATACTAAATCAAGATGAAGTCGGTGGACTCGAAGTTCTCAAAGACAATGAGTGGTTCAGTGTT
AACCCAATTCCCAACACACTGATTGTCAACCTCGGAGACATGATGCAGGCGATAAGCGATGACAAGTACA
AGAGTGTGAAGCACAGAGTGAAGGTGAACAGAAGCAAAGAGAGAGTTTCAATCTGCTATTTTGTGTTTCC
GGGAGAAGGCAGTGTGATTCGGAGCTCAAACTATAAGCCCTTTACTTATAGGGATTTTCAGAACGAAGTG
CAGCAAGATATAAAGAGTGTTGGGTATAAGGTCGGGCTTGAGAGGTTCCAAGCTTAG
>Mdg_03B005160 gene=MD03G1066600=MDGA2OX8A
ATGGCTTCTGAATCCTACCCTCCACCGTTTCGTTCACTTCCAGATTCAACCCAGGCCGTTGATTTGGATG
ATCAAGTCAACCCGGTTCATGATATGGACGATCCGATTCCTGTGGTGGATCTCCAGAGCCTGAAACTTGG
GGAGGCATGCGAGTTTTGGGGAATTTTTCGTTTGGTCAATCATGGAGTTCCTCCAACCCTTTTGACCCAA
CTTCGGGAGAATGCCAAAATGGTTTTTTTCCTGCCGTTTGAGTCCGAACAGAACCTTATCACTAGCCCTC
TGTCCTACTTCTGGGATACCCCTGCCCTTACTCCATCTGGGGCGGCCTTATCAACAAAGGGTAGTAGTAC
CCTCCAGAATATCAACTGGGTTGAAGGACTCAACGTCCCTCTAGCTCAACTCAGTCAATTTCAAACTGAC
AATCCCATAATTGCTTCTTTCAGGTTGCCGTCCCATTCATTCTCTTGGCTAGAAGATTTTTCAGTGTGCC
AGTTTGCTATAATAATTATTAAGCAGCATCCTGCCCAACAAGAAGACGATGACCTCCATTGTTCTGAGAA
AAAAATGGCTTCTGAATCCTACCCTCCACCGTTTCCTTCATCTCCAGATTCAACCCAGGCCGTTGATTTG
GATGACCAAGTCAACCCGGTTCATGGTTCCGAGGATCCGATTCCTGTGGTGGATCTCCAGAGCCTGAAAC
TTGGGGAGGCGTGCGAGTTTTGGGGAATTTTTCGTTTGGTCAATCATGGAGTTCCTCCAACCCTTTTGAC
CCAACTTCGGGAGCATGCCAAAAATGGATTTTTTCCCTGCCGTTTGAGTCCAAACAGAGCCTTATCACTA
GCCCTCTGTCCTAATTCTGGGACCCCTGCCCTTACTCCATCTCTGGCGGCCTTATCAACAAAGGGTAGTA
GTACCCTCCAGAATATCAACTGGGTTGAAGGACTCAACGTCCCTCTAGCTCAACTCAGTCAATTTCAAAC
TGATAATCCCATAATATTGCTTCTTTCAGGTATCTTTCTTTTCATTGGTTGTAAACCTCCTGCCCAACAA
GAAGACGATGACCTCCGTTGTTCTGAGAAAAAAATGGCTTCTGAATCCTACCCTCCACCGTTTCGTTCAC
TTCCAGATTCAACCCAGGCCGTTGATTTGGACGGCCAAGTCAACCCGGTTCATGATTCGGAGGATCCGAT
TCCTGTGGTGGATCTCCAGAGCCTGAAACTTGGCGAGGCATGCGAGTTTTGGGGAATTTTTCGTTTGGTC
AATCATGGAGTTCCTCCAACCCTTTTGACCCAACTTCGGGAGCATGCCAAAATGGTTTTTTCCCTGCCGT
TTGAGTCCAAACAGAGCCTTATCACCAACCCTCTGTCCTACTTCTGGGGTACCCCTGCCCTTACTCCATC
TGGGGCGGCCTTATCAACAAAGGGTAGTAGTACCCTCCAGAATATCAACTGGGTTGAAGGACTCAACGTC
CCTCTAGCTCAACTCAGTTTTCAAATTGACAATCCCATAATTGCTTCTTTCAGCCTTGTGCTAGAAGAAT
ATGGGAAGCACCTAGCTAGGCTAGCGACAACTATATTTGACGCTATGGTAATAAACCTTGGATTGGATCC
AATAGAATCCAAATCCCATTTATCAAATTCTACTGGCATTGTACGTGTCTATCGCTACCCACCACATTGC
TCCAACTCCAGCTCTGCATCTGCATGGGGCATGGACGTGCACACTGACAGCTCTGTGCTCTCGATACTAA
ATCAAGATGAAGTCGGTGGACTCGAAGTTCTCAAAGACAATGAGTGGTTCAGTGTTAACCCAATTCCCAA
CACACTGATTGTCAACCTCGGAGACATGATGCAGGCGATAAGCGATGACAAGTACAAGAGTGTGAAGCAC
AGAGTGAAGGTGAACAGAAGCAAAGAGAGAGTTTCAATCTGCTATTTTGTGTTTCCGGGAGAAGGCAGTG
TGATTCGGAGCTCAAACTATAAGCCCTTTACTTATAGGGATTTTCAGAACGAAGTGCAGCAAGATATAAA
GAGTGTTGGGTATAAGGTCGGGCTTGAGAGGTTCCAAGCTTAG
>Mdg_11A006160 gene=MD11G1071600=MdGA2OX8B
ATGGTTGCTGTCCCATTCTCTTGGCTGCTCATTTGCTATAAGAATCAGCCTCCTGCCCAACAACAAGACG
ATAACCTCCATTGTTCTGAGAAAAAAATGGCTTCTGAATCCTACCCTCCTCTGTTCCGTTCACACACAGA
TTCAACCCAGGCCGCTGATTTGGATGACCAACTCAACCCAGTTCATGATTTGGAGGATCCGATTCCTCTG
GTGGATCTCCAGAGCCTGAAACTTGGGGAGGCTTGTGAGTTTTGGGGCATTTTTCGTTTGGTCGACCATG
GAGTTCCTCCAACCCTTTTGACCCAACTTGAAGAGCATGCCAAAGCGGTTTTTTCCCTGCCGTTTGAATC
CAAACAGAGCCTTATCACCAGCCCTCTGTCCTACTTCTGGGGTACCCCTGCCCTAACTCCATCTGGGGCA
GCCTTATCAACAAAGGGTACTAGTACCCCCCAGAATATCAATTGGGTTGAAGGACTGAATGTCCCTCTAG
CTCAACTCAGTCAATTCCAAACTGACAATCCCACAGTTGCTTCTTTCAGCCTTGTGCTGGAAGAATATGG
GAAGCACCTAGCCAGGCTAGCCACAACTATATTTGAAGCTATGGTAAAAAGCCTTGGATTGGATCCAATA
GAATCCAAATCCCACTTATCCAATTCCACTGGCGTTGTACGTGTCTATCGCTACCCCCCACATTGCTCCA
ACTCTGCATCTGCATCTGCATGGGGCATGGACGTCCACACTGACAGCTCTGTGCTCTCGATACTAAACCA
AGATGATGTCGGTGGACTCGAAGTTCTCAAAGACACCGAGTGGTTCAATGTAAACCCAATTCCCAGCACA
CTAGTTGTCAACCTCGGGGACATGATGCAGGCGATAAGCGACGACAAATACAAGAGTGTGAAGCACAGAG
TGAAGGTGAACAGAAGCAAAGAGAGAATTTCAATCTGCTACTTCGTGTTTCCTGGAGAAGGCAGTGTGAT
TCGGAGCTCAAACTACAAGCCCTTTACATACAGTGACTTTCAGAAGGAAGTGCAGAAAGATTTAAAGACT
GTTGGTTATAAGGTTGGGCTCGAGAGATTCAAAGCTTAG
>Mdg_11B005900 gene=MD11G1071600=MdGA2OX8B
ATGGTTGCTGTCCCATTCTCTTGGCTGCTCATTTGCTATAAGAATCAGCCTCCTGCCCAACAACAAGACG
ATAACCTCCATTGTTCTGATAAAAAAATGGCTTCTGAATCCTACCCTCCTCTGTTCCGTTCACACACAGA
TTCAACCCAGGCCGCTGATTTGGATGACCAACTCAACCCAGTTCATGATTTGGAGGATCCGATTCCTCTG
GTGGATCTCCAGAGCCTGAAACTTGGGGAGGCATGTGAGTTTTGGGGCATTTTTCGTTTGGTCGACCATG
GAGTTCCTCCAACCCTTTTGACCCAACTTGAAGAGCATGCCAAAGCGGTTTTTTCCCTGCCGTTTGAATC
CAAACAGAGCCTTATCACCAGCCCTCTGTCCTACTTCTGGGGTACCCCTGCCCTAACTCCATCTGGGGCA
GCCTTATCAACAAAGGGTACTAGTACCCTCCAGAATATCAATTGGGTTGAAGGACTGAATGTCCCTCTAG
CTCAACTCAGTCAATTCCAAACTGACAATCCCACAGTTGCTTCTTTCAGCCTTGTGCTGGAAGAATATGG
GAAGCACCTAGCCAGGCTAGCCACAACTATATTTGAAGCTATGGTAAAAAGCCTTGGATTGGATCCAATA
GAATCCAAATCCCACTTATCCAATTCCACTGGCGTTGTACGTGTCTATCGCTACCCCCCACATTGCTCCA
ACTCTGCATCTGCATCTGCATGGGGCATGGACGTCCACACTGACAGCTCTGTGCTCTCGATACTAAACCA
AGATGATGTCGGTGGACTCGAAGTTCTCAAAGACACCGAGTGGTTCAATGTAAACCCAATTCCCAGCACA
CTAGTTGTCAACCTCGGGGACATGATGCAGGCGATAAGCGACGACAAATACAAGAGTGTGAAGCACAGAG
TGAAGGTGAACAGAAGCAAAGAGAGAATTTCAATCTGCTACTTCGTGTTTCCTGGAGAAGGCAGTGTGAT
TCGGAGCTCAAACTACAAGCCCTTTACATACAGTGACTTTCAGAAGGAAGTGCAGAAAGATTTAAAGACT
GTTGGTTATAAGGTTGGGCTCGAGAGATTCAAAGCTTAG
